# Supplementary material for: (E)-1-(4-Nitro­phen­yl)-2-(4-{[(E)-2-(4-nitro­phen­yl)hydrazinyl­idene]meth­yl}benzyl­idene)hydrazine dihydrate
Source: Acta Crystallogr Sect E Struct Rep Online. 2009 Dec 19;66(Pt 1):o191–2. doi: 10.1107/S1600536809053963 (PMC2980149; doi:10.1107/S1600536809053963)
Supplement: Supplementary file 1 [file e-66-0o191-sup1.cif]

##############################################################################
###                                                                        ###
###        Electronic paper (Acta Crystallographica Section E)             ###
###                                                                        ###
##############################################################################
#                                                                            #
# This CIF contains the data in a paper accepted for publication in Acta     #
# Crystallographica Section E. It conforms to the requirements of Notes      #
# for Authors for Section E, and has been peer reviewed under the auspices   #
# of the IUCr Commission on Journals.                                        #
#                                                                            #
# Full details of the Crystallographic Information File format               #
# are given in the paper "The Crystallographic Information File (CIF):       #
# a New Standard Archive File for Crystallography" by S. R. Hall, F. H.      #
# Allen and I. D. Brown [Acta Cryst. (1991), A47, 655-685].                  #
#                                                                            #
# The current version of the core CIF dictionary is obtainable from          #
# ftp://ftp.iucr.org/pub/cif_core.dic. The current version number is 2.4.    #
#                                                                            #
# Software is freely available for graphical display of the structure(s) in  #
# this CIF.  For information consult the CIF home page http://www.iucr.org/  #
# cif/home.html                                                              #
#                                                                            #
# This file may be used for bona fide research purposes within the           #
# scientific community so long as proper attribution is given to the journal # 
# article from which it was obtained.                                        #
#                                                                            #
##############################################################################
                                             
data_global
_audit_creation_method     SHELXL-97
_journal_date_recd_electronic     2009-12-14
_journal_date_accepted     2009-12-15
_journal_name_full     'Acta Crystallographica, Section E'
_journal_year     2010
_journal_volume     66
_journal_issue      1
_journal_page_first     o191
_journal_page_last     o192
_journal_paper_category     QO
_journal_coeditor_code     HG2618
_publ_contact_author_name     ' Edward RT Tiekink '
_publ_contact_author_address
;
Department of Chemistry, University of Malaya,
50603 Kuala Lumpur, Malaysia
;
_publ_contact_author_email
;
edward.tiekink@gmail.com
;
_publ_contact_author_fax     ' +60 3 7967 4193 '
_publ_contact_author_phone     ' +60 3 7967 6775 '
_publ_section_title
;\
(<i>E</i>)-1-(4-Nitrophenyl)-2-(4-{[(<i>E</i>)-2-(4-nitrophenyl)\
hydrazinylidene]methyl}benzylidene)hydrazine dihydrate
;
loop_
    _publ_author_name
    _publ_author_footnote
    _publ_author_address
    'Tiekink, Edward R. T.' .
;
Department of Chemistry, University of Malaya,
50603 Kuala Lumpur, Malaysia
;
    'Wardell, James L.'
;
Additional correspondence author, e-mail: j.wardell@abdn.ac.uk.
;
;
Centro de Desenvolvimento Tecnol\'ogico em Sa\'ude (CDTS)
Funda\,c\~ao Oswaldo Cruz (FIOCRUZ), Casa Amarela, Campus de Manguinhos
Av. Brasil 4365, 21040-900 Rio de Janeiro, RJ, Brazil
;
    'Wardell, Solange M. S. V.' .
;
CHEMSOL, 1 Harcourt Road, Aberdeen AB15 5NY, Scotland
;
data_I
_audit_creation_method     SHELXL-97
_chemical_name_systematic
;
(<i>E</i>)-1-(4-Nitrophenyl)-2-(4-{[(<i>E</i>)-2-(4-
nitrophenyl)hydrazinylidene]methyl}benzylidene)hydrazine dihydrate
;
_chemical_name_common     ?
_chemical_formula_moiety     'C20 H16 N6 O4, 2(H2 O)'
_chemical_formula_sum     'C20 H20 N6 O6'
_chemical_formula_iupac     'C20 H16 N6 O4, 2H2 O'
_chemical_formula_weight     440.42
_chemical_melting_point     ?
_symmetry_cell_setting     triclinic
_symmetry_space_group_name_H-M     'P -1'
_symmetry_space_group_name_Hall     '-P 1'
loop_
    _symmetry_equiv_pos_as_xyz
    'x, y, z'
    '-x, -y, -z'
_cell_length_a     7.7549(4)
_cell_length_b     9.3245(7)
_cell_length_c     15.3374(11)
_cell_angle_alpha     100.749(3)
_cell_angle_beta     90.533(4)
_cell_angle_gamma     103.131(5)
_cell_volume     1059.56(12)
_cell_formula_units_Z     2
_cell_measurement_reflns_used     4364
_cell_measurement_theta_min     2.9
_cell_measurement_theta_max     27.5
_cell_measurement_temperature     120(2)
_exptl_crystal_description     block
_exptl_crystal_colour     'dark-red'
_exptl_crystal_size_max     0.38
_exptl_crystal_size_mid     0.22
_exptl_crystal_size_min     0.07
_exptl_crystal_density_diffrn     1.380
_exptl_crystal_density_meas     ?
_exptl_crystal_density_method     'not measured'
_exptl_crystal_F_000     460
_exptl_absorpt_coefficient_mu     0.105
_exptl_absorpt_correction_type     'multi-scan'
_exptl_absorpt_process_details     '(SADABS; Sheldrick, 2007)'
_exptl_absorpt_correction_T_min     0.770
_exptl_absorpt_correction_T_max     1.000
_exptl_special_details
;
;
_diffrn_ambient_temperature     120(2)
_diffrn_radiation_type     MoK\a
_diffrn_radiation_wavelength     0.71073
_diffrn_radiation_source     'Enraf--Nonius FR591 rotating anode'
_diffrn_radiation_monochromator     '10 cm confocal mirrors'
_diffrn_measurement_device_type     'Nonius KappaCCD area-detector'
_diffrn_measurement_method     '\f and \w scans'
_diffrn_detector_area_resol_mean     9.091
_diffrn_reflns_number     16566
_diffrn_reflns_av_R_equivalents     0.039
_diffrn_reflns_av_sigmaI/netI     0.039
_diffrn_reflns_theta_min     3.0
_diffrn_reflns_theta_max     25.0
_diffrn_reflns_theta_full     25.0
_diffrn_measured_fraction_theta_max     0.992
_diffrn_measured_fraction_theta_full     0.992
_diffrn_reflns_limit_h_min     -9
_diffrn_reflns_limit_h_max     8
_diffrn_reflns_limit_k_min     -11
_diffrn_reflns_limit_k_max     11
_diffrn_reflns_limit_l_min     -18
_diffrn_reflns_limit_l_max     18
_diffrn_standards_number     0
_diffrn_standards_interval_count     ?
_diffrn_standards_interval_time     ?
_diffrn_standards_decay_%     0
_refine_special_details
;
Refinement of <i>F</i>^2^ against ALL reflections. The weighted <i>R</i>-factor
<i>wR</i> and goodness of fit <i>S</i> are based on <i>F</i>^2^, conventional
<i>R</i>-factors <i>R</i> are based on <i>F</i>, with <i>F</i> set to zero for
negative <i>F</i>^2^. The threshold expression of <i>F</i>^2^ >
2\s(<i>F</i>^2^) is used only for calculating <i>R</i>-factors(gt) <i>etc</i>.
and is not relevant to the choice of reflections for refinement.
<i>R</i>-factors based on <i>F</i>^2^ are statistically about twice as large
as those based on <i>F</i>, and <i>R</i>- factors based on ALL data will be
even larger.
;
_reflns_number_total     3688
_reflns_number_gt     2638
_reflns_threshold_expression     I>2\s(I)
_refine_ls_structure_factor_coef     Fsqd
_refine_ls_matrix_type     full
_refine_ls_R_factor_all     0.085
_refine_ls_R_factor_gt     0.060
_refine_ls_wR_factor_gt     0.166
_refine_ls_wR_factor_ref     0.177
_refine_ls_goodness_of_fit_ref     1.09
_refine_ls_restrained_S_all     1.091
_refine_ls_number_reflns     3688
_refine_ls_number_parameters     301
_refine_ls_number_restraints     6
_refine_ls_hydrogen_treatment     mixed
_refine_ls_weighting_scheme     calc
_refine_ls_weighting_details
         'calc w=1/[\s^2^(Fo^2^)+(0.0852P)^2^+0.5693P] where P=(Fo^2^+2Fc^2^)/3'
_atom_sites_solution_hydrogens     geom
_atom_sites_solution_primary     direct
_atom_sites_solution_secondary     difmap
_refine_ls_shift/su_max     ?
_refine_ls_shift/su_max_lt     0.001
_refine_ls_shift/su_mean     0.000
_refine_diff_density_max     0.45
_refine_diff_density_min     -0.30
_refine_ls_extinction_method     none
_refine_ls_extinction_coef     ?
loop_
    _atom_type_symbol
    _atom_type_description
    _atom_type_scat_dispersion_real
    _atom_type_scat_dispersion_imag
    _atom_type_scat_source
    'C' 'C' 0.0033 0.0016
                         'International Tables Vol C Tables 4.2.6.8 and 6.1.1.4'
    'H' 'H' 0.0000 0.0000
                         'International Tables Vol C Tables 4.2.6.8 and 6.1.1.4'
    'N' 'N' 0.0061 0.0033
                         'International Tables Vol C Tables 4.2.6.8 and 6.1.1.4'
    'O' 'O' 0.0106 0.0060
                         'International Tables Vol C Tables 4.2.6.8 and 6.1.1.4'
_computing_data_collection     'COLLECT (Hooft, 1998)'
_computing_cell_refinement
                    'DENZO (Otwinowski & Minor, 1997) and COLLECT (Hooft, 1998)'
_computing_data_reduction
                    'DENZO (Otwinowski & Minor, 1997) and COLLECT (Hooft, 1998)'
_computing_structure_solution     'SHELXS97 (Sheldrick, 2008)'
_computing_structure_refinement
                            'SHELXL97 (Sheldrick, 2008) and PLATON (Spek, 2009)'
_computing_molecular_graphics
                      'ORTEP-3 (Farrugia, 1997) and DIAMOND (Brandenburg, 2006)'
_computing_publication_material     'publCIF (Westrip, 2010)'
loop_
    _atom_site_type_symbol
    _atom_site_label
    _atom_site_fract_x
    _atom_site_fract_y
    _atom_site_fract_z
    _atom_site_U_iso_or_equiv
    _atom_site_adp_type
    _atom_site_calc_flag
    _atom_site_refinement_flags
    _atom_site_occupancy
    _atom_site_disorder_assembly
    _atom_site_disorder_group
    O O1 -0.2175(2) -0.6067(2) 1.41897(13) 0.0387(5) Uani d . 1 . .
    O O2 -0.3174(3) -0.6708(2) 1.28198(14) 0.0421(5) Uani d . 1 . .
    O O3 1.1204(2) 0.9370(2) 0.69699(13) 0.0388(5) Uani d . 1 . .
    O O4 0.9881(2) 0.8999(2) 0.56744(12) 0.0340(5) Uani d . 1 . .
    N N1 -0.2205(3) -0.5823(2) 1.34244(16) 0.0314(5) Uani d . 1 . .
    N N2 0.2344(3) -0.0749(2) 1.26201(14) 0.0285(5) Uani d . 1 . .
    H H2N 0.3112 -0.0149 1.3030 0.034 Uiso d R 1 . .
    N N3 0.2300(3) -0.0459(2) 1.17772(14) 0.0279(5) Uani d . 1 . .
    N N4 0.5188(3) 0.3449(2) 0.80714(13) 0.0268(5) Uani d . 1 . .
    N N5 0.5234(3) 0.3707(2) 0.72248(13) 0.0272(5) Uani d . 1 . .
    H H5N 0.4508 0.3089 0.6803 0.033 Uiso d R 1 . .
    N N6 1.0012(3) 0.8658(2) 0.64104(14) 0.0281(5) Uani d . 1 . .
    C C1 -0.1068(3) -0.4476(3) 1.32299(17) 0.0264(6) Uani d . 1 . .
    C C2 0.0140(3) -0.3527(3) 1.38838(18) 0.0298(6) Uani d . 1 . .
    H H2 0.0190 -0.3740 1.4464 0.036 Uiso calc R 1 . .
    C C3 0.1262(3) -0.2277(3) 1.36776(17) 0.0275(6) Uani d . 1 . .
    H H3 0.2084 -0.1618 1.4119 0.033 Uiso calc R 1 . .
    C C4 0.1193(3) -0.1974(3) 1.28162(16) 0.0250(6) Uani d . 1 . .
    C C5 -0.0061(3) -0.2935(3) 1.21764(18) 0.0312(6) Uani d . 1 . .
    H H5 -0.0141 -0.2721 1.1597 0.037 Uiso calc R 1 . .
    C C6 -0.1168(4) -0.4174(3) 1.23830(19) 0.0330(6) Uani d . 1 . .
    H H6 -0.2005 -0.4829 1.1946 0.040 Uiso calc R 1 . .
    C C7 0.3492(3) 0.0666(3) 1.16298(17) 0.0285(6) Uani d . 1 . .
    H H7 0.4329 0.1230 1.2094 0.034 Uiso calc R 1 . .
    C C8 0.3571(3) 0.1086(3) 1.07560(17) 0.0270(6) Uani d . 1 . .
    C C9 0.4848(4) 0.2336(3) 1.06298(18) 0.0371(7) Uani d . 1 . .
    H H9 0.5628 0.2913 1.1114 0.044 Uiso calc R 1 . .
    C C10 0.4993(4) 0.2748(3) 0.98095(18) 0.0365(7) Uani d . 1 . .
    H H10 0.5857 0.3617 0.9740 0.044 Uiso calc R 1 . .
    C C11 0.3902(3) 0.1917(3) 0.90894(17) 0.0267(6) Uani d . 1 . .
    C C12 0.2590(4) 0.0692(3) 0.92239(19) 0.0399(7) Uani d . 1 . .
    H H12 0.1792 0.0129 0.8743 0.048 Uiso calc R 1 . .
    C C13 0.2436(4) 0.0288(3) 1.00415(19) 0.0400(7) Uani d . 1 . .
    H H13 0.1535 -0.0554 1.0117 0.048 Uiso calc R 1 . .
    C C14 0.4076(3) 0.2275(3) 0.82018(17) 0.0274(6) Uani d . 1 . .
    H H14 0.3356 0.1628 0.7716 0.033 Uiso calc R 1 . .
    C C15 0.6399(3) 0.4935(3) 0.70347(16) 0.0246(6) Uani d . 1 . .
    C C16 0.7616(3) 0.5904(3) 0.76914(16) 0.0259(6) Uani d . 1 . .
    H H16 0.7625 0.5721 0.8280 0.031 Uiso calc R 1 . .
    C C17 0.8788(3) 0.7112(3) 0.74798(17) 0.0267(6) Uani d . 1 . .
    H H17 0.9626 0.7757 0.7920 0.032 Uiso calc R 1 . .
    C C18 0.8752(3) 0.7394(3) 0.66236(17) 0.0251(6) Uani d . 1 . .
    C C19 0.7543(3) 0.6461(3) 0.59689(17) 0.0275(6) Uani d . 1 . .
    H H19 0.7515 0.6670 0.5387 0.033 Uiso calc R 1 . .
    C C20 0.6385(3) 0.5231(3) 0.61741(17) 0.0274(6) Uani d . 1 . .
    H H20 0.5569 0.4577 0.5727 0.033 Uiso calc R 1 . .
    O O1W 0.3412(2) 0.1327(2) 0.56735(12) 0.0346(5) Uani d D 1 . .
    H H1W 0.2326(16) 0.095(3) 0.565(2) 0.052 Uiso d D 1 . .
    H H2W 0.386(4) 0.141(4) 0.5191(12) 0.052 Uiso d D 1 . .
    O O2W 0.4975(2) 0.9015(2) 0.59601(13) 0.0349(5) Uani d D 1 . .
    H H3W 0.434(3) 0.961(3) 0.590(2) 0.052 Uiso d D 1 . .
    H H4W 0.429(3) 0.826(2) 0.609(2) 0.052 Uiso d D 1 . .
loop_
    _atom_site_aniso_label
    _atom_site_aniso_U_11
    _atom_site_aniso_U_22
    _atom_site_aniso_U_33
    _atom_site_aniso_U_12
    _atom_site_aniso_U_13
    _atom_site_aniso_U_23
    O1 0.0431(11) 0.0390(12) 0.0363(12) 0.0049(9) 0.0133(9) 0.0185(9)
    O2 0.0404(11) 0.0315(11) 0.0495(13) -0.0048(9) -0.0040(10) 0.0116(10)
    O3 0.0373(11) 0.0373(11) 0.0372(12) -0.0057(9) -0.0012(9) 0.0132(9)
    O4 0.0418(11) 0.0321(11) 0.0311(11) 0.0050(8) 0.0072(8) 0.0175(8)
    N1 0.0298(12) 0.0267(12) 0.0424(15) 0.0093(10) 0.0104(10) 0.0146(11)
    N2 0.0320(12) 0.0277(12) 0.0272(12) 0.0028(9) 0.0048(9) 0.0136(9)
    N3 0.0344(12) 0.0279(12) 0.0247(12) 0.0085(10) 0.0076(9) 0.0115(9)
    N4 0.0301(12) 0.0279(12) 0.0259(12) 0.0073(9) 0.0064(9) 0.0129(9)
    N5 0.0301(12) 0.0277(12) 0.0227(12) 0.0000(9) 0.0038(9) 0.0106(9)
    N6 0.0319(12) 0.0258(12) 0.0296(13) 0.0075(10) 0.0078(10) 0.0115(10)
    C1 0.0244(13) 0.0230(13) 0.0345(15) 0.0062(11) 0.0077(11) 0.0110(11)
    C2 0.0325(14) 0.0327(15) 0.0309(15) 0.0132(12) 0.0116(11) 0.0155(12)
    C3 0.0282(14) 0.0284(14) 0.0279(14) 0.0059(11) 0.0065(11) 0.0108(11)
    C4 0.0262(13) 0.0246(13) 0.0278(14) 0.0089(10) 0.0078(10) 0.0095(11)
    C5 0.0352(15) 0.0308(15) 0.0302(15) 0.0045(12) 0.0016(12) 0.0161(12)
    C6 0.0336(15) 0.0291(15) 0.0368(16) 0.0054(12) -0.0007(12) 0.0102(12)
    C7 0.0289(14) 0.0270(14) 0.0300(15) 0.0029(11) 0.0040(11) 0.0111(11)
    C8 0.0278(14) 0.0264(14) 0.0296(14) 0.0070(11) 0.0068(11) 0.0115(11)
    C9 0.0369(15) 0.0376(16) 0.0303(16) -0.0083(12) -0.0002(12) 0.0116(12)
    C10 0.0377(16) 0.0336(15) 0.0336(16) -0.0077(12) 0.0036(12) 0.0146(13)
    C11 0.0275(13) 0.0264(14) 0.0299(15) 0.0074(11) 0.0068(11) 0.0132(11)
    C12 0.0414(16) 0.0389(17) 0.0334(16) -0.0101(13) -0.0032(12) 0.0157(13)
    C13 0.0405(16) 0.0368(16) 0.0383(17) -0.0111(13) 0.0025(13) 0.0206(13)
    C14 0.0300(14) 0.0240(14) 0.0284(14) 0.0030(11) 0.0031(11) 0.0095(11)
    C15 0.0257(13) 0.0219(13) 0.0287(14) 0.0074(10) 0.0074(10) 0.0088(11)
    C16 0.0298(14) 0.0286(14) 0.0220(13) 0.0084(11) 0.0061(10) 0.0097(11)
    C17 0.0283(14) 0.0256(14) 0.0264(14) 0.0049(11) 0.0033(10) 0.0073(11)
    C18 0.0248(13) 0.0227(13) 0.0312(15) 0.0066(10) 0.0080(11) 0.0121(11)
    C19 0.0327(14) 0.0280(14) 0.0259(14) 0.0085(11) 0.0073(11) 0.0131(11)
    C20 0.0295(14) 0.0263(14) 0.0264(14) 0.0035(11) 0.0028(11) 0.0090(11)
    O1W 0.0327(11) 0.0375(11) 0.0319(11) 0.0007(9) 0.0043(8) 0.0118(9)
    O2W 0.0358(11) 0.0304(11) 0.0409(12) 0.0022(8) 0.0049(9) 0.0192(9)
_geom_special_details
;
All s.u.'s (except the s.u. in the dihedral angle between two l.s. planes) are
estimated using the full covariance matrix. The cell s.u.'s are taken into
account individually in the estimation of s.u.'s in distances, angles and
torsion angles; correlations between s.u.'s in cell parameters are only used
when they are defined by crystal symmetry. An approximate (isotropic)
treatment of cell s.u.'s is used for estimating s.u.'s involving l.s. planes.
;
loop_
    _geom_bond_atom_site_label_1
    _geom_bond_atom_site_label_2
    _geom_bond_site_symmetry_2
    _geom_bond_distance
    _geom_bond_publ_flag
    O1 N1 . 1.238(3) ?
    O2 N1 . 1.235(3) ?
    O3 N6 . 1.235(3) ?
    O4 N6 . 1.237(3) ?
    N1 C1 . 1.444(3) ?
    N2 C4 . 1.364(3) ?
    N2 N3 . 1.371(3) ?
    N2 H2N . 0.8796 ?
    N3 C7 . 1.288(3) ?
    N4 C14 . 1.280(3) ?
    N4 N5 . 1.364(3) ?
    N5 C15 . 1.368(3) ?
    N5 H5N . 0.8799 ?
    N6 C18 . 1.442(3) ?
    C1 C6 . 1.384(4) ?
    C1 C2 . 1.393(4) ?
    C2 C3 . 1.377(3) ?
    C2 H2 . 0.9500 ?
    C3 C4 . 1.405(3) ?
    C3 H3 . 0.9500 ?
    C4 C5 . 1.404(4) ?
    C5 C6 . 1.365(4) ?
    C5 H5 . 0.9500 ?
    C6 H6 . 0.9500 ?
    C7 C8 . 1.463(3) ?
    C7 H7 . 0.9500 ?
    C8 C13 . 1.382(4) ?
    C8 C9 . 1.393(4) ?
    C9 C10 . 1.381(4) ?
    C9 H9 . 0.9500 ?
    C10 C11 . 1.379(4) ?
    C10 H10 . 0.9500 ?
    C11 C12 . 1.395(4) ?
    C11 C14 . 1.461(3) ?
    C12 C13 . 1.374(4) ?
    C12 H12 . 0.9500 ?
    C13 H13 . 0.9500 ?
    C14 H14 . 0.9500 ?
    C15 C20 . 1.398(3) ?
    C15 C16 . 1.406(4) ?
    C16 C17 . 1.370(3) ?
    C16 H16 . 0.9500 ?
    C17 C18 . 1.388(3) ?
    C17 H17 . 0.9500 ?
    C18 C19 . 1.389(4) ?
    C19 C20 . 1.376(3) ?
    C19 H19 . 0.9500 ?
    C20 H20 . 0.9500 ?
    O1W H1W . 0.833(10) ?
    O1W H2W . 0.831(10) ?
    O2W H3W . 0.839(10) ?
    O2W H4W . 0.836(10) ?
loop_
    _geom_angle_atom_site_label_1
    _geom_angle_atom_site_label_2
    _geom_angle_atom_site_label_3
    _geom_angle_site_symmetry_1
    _geom_angle_site_symmetry_3
    _geom_angle
    _geom_angle_publ_flag
    O2 N1 O1 . . 121.7(2) ?
    O2 N1 C1 . . 119.1(2) ?
    O1 N1 C1 . . 119.3(2) ?
    C4 N2 N3 . . 119.5(2) ?
    C4 N2 H2N . . 120.4 ?
    N3 N2 H2N . . 120.1 ?
    C7 N3 N2 . . 115.9(2) ?
    C14 N4 N5 . . 116.7(2) ?
    N4 N5 C15 . . 119.9(2) ?
    N4 N5 H5N . . 119.9 ?
    C15 N5 H5N . . 120.2 ?
    O3 N6 O4 . . 121.8(2) ?
    O3 N6 C18 . . 118.8(2) ?
    O4 N6 C18 . . 119.5(2) ?
    C6 C1 C2 . . 121.1(2) ?
    C6 C1 N1 . . 119.0(2) ?
    C2 C1 N1 . . 119.9(2) ?
    C3 C2 C1 . . 119.2(2) ?
    C3 C2 H2 . . 120.4 ?
    C1 C2 H2 . . 120.4 ?
    C2 C3 C4 . . 120.2(2) ?
    C2 C3 H3 . . 119.9 ?
    C4 C3 H3 . . 119.9 ?
    N2 C4 C3 . . 119.3(2) ?
    N2 C4 C5 . . 121.4(2) ?
    C3 C4 C5 . . 119.3(2) ?
    C6 C5 C4 . . 120.3(2) ?
    C6 C5 H5 . . 119.9 ?
    C4 C5 H5 . . 119.9 ?
    C5 C6 C1 . . 119.9(3) ?
    C5 C6 H6 . . 120.0 ?
    C1 C6 H6 . . 120.0 ?
    N3 C7 C8 . . 120.8(2) ?
    N3 C7 H7 . . 119.6 ?
    C8 C7 H7 . . 119.6 ?
    C13 C8 C9 . . 118.1(2) ?
    C13 C8 C7 . . 122.8(2) ?
    C9 C8 C7 . . 119.1(2) ?
    C10 C9 C8 . . 120.9(3) ?
    C10 C9 H9 . . 119.6 ?
    C8 C9 H9 . . 119.6 ?
    C9 C10 C11 . . 120.9(2) ?
    C9 C10 H10 . . 119.5 ?
    C11 C10 H10 . . 119.5 ?
    C10 C11 C12 . . 118.1(2) ?
    C10 C11 C14 . . 122.4(2) ?
    C12 C11 C14 . . 119.5(2) ?
    C13 C12 C11 . . 121.0(3) ?
    C13 C12 H12 . . 119.5 ?
    C11 C12 H12 . . 119.5 ?
    C12 C13 C8 . . 121.0(2) ?
    C12 C13 H13 . . 119.5 ?
    C8 C13 H13 . . 119.5 ?
    N4 C14 C11 . . 120.8(2) ?
    N4 C14 H14 . . 119.6 ?
    C11 C14 H14 . . 119.6 ?
    N5 C15 C20 . . 119.6(2) ?
    N5 C15 C16 . . 121.0(2) ?
    C20 C15 C16 . . 119.4(2) ?
    C17 C16 C15 . . 119.8(2) ?
    C17 C16 H16 . . 120.1 ?
    C15 C16 H16 . . 120.1 ?
    C16 C17 C18 . . 120.1(2) ?
    C16 C17 H17 . . 120.0 ?
    C18 C17 H17 . . 120.0 ?
    C17 C18 C19 . . 120.9(2) ?
    C17 C18 N6 . . 119.3(2) ?
    C19 C18 N6 . . 119.8(2) ?
    C20 C19 C18 . . 119.2(2) ?
    C20 C19 H19 . . 120.4 ?
    C18 C19 H19 . . 120.4 ?
    C19 C20 C15 . . 120.6(2) ?
    C19 C20 H20 . . 119.7 ?
    C15 C20 H20 . . 119.7 ?
    H1W O1W H2W . . 117(3) ?
    H3W O2W H4W . . 106(3) ?
loop_
    _geom_torsion_atom_site_label_1
    _geom_torsion_atom_site_label_2
    _geom_torsion_atom_site_label_3
    _geom_torsion_atom_site_label_4
    _geom_torsion_site_symmetry_1
    _geom_torsion_site_symmetry_2
    _geom_torsion_site_symmetry_3
    _geom_torsion_site_symmetry_4
    _geom_torsion
    _geom_torsion_publ_flag
    C4 N2 N3 C7 . . . . -176.2(2) ?
    C14 N4 N5 C15 . . . . -179.5(2) ?
    O2 N1 C1 C6 . . . . 3.6(3) ?
    O1 N1 C1 C6 . . . . -177.0(2) ?
    O2 N1 C1 C2 . . . . -174.6(2) ?
    O1 N1 C1 C2 . . . . 4.8(3) ?
    C6 C1 C2 C3 . . . . -0.6(4) ?
    N1 C1 C2 C3 . . . . 177.6(2) ?
    C1 C2 C3 C4 . . . . -0.5(4) ?
    N3 N2 C4 C3 . . . . 179.1(2) ?
    N3 N2 C4 C5 . . . . -1.1(3) ?
    C2 C3 C4 N2 . . . . -178.5(2) ?
    C2 C3 C4 C5 . . . . 1.7(4) ?
    N2 C4 C5 C6 . . . . 178.3(2) ?
    C3 C4 C5 C6 . . . . -1.9(4) ?
    C4 C5 C6 C1 . . . . 0.8(4) ?
    C2 C1 C6 C5 . . . . 0.5(4) ?
    N1 C1 C6 C5 . . . . -177.7(2) ?
    N2 N3 C7 C8 . . . . -179.8(2) ?
    N3 C7 C8 C13 . . . . -2.3(4) ?
    N3 C7 C8 C9 . . . . 178.2(2) ?
    C13 C8 C9 C10 . . . . -1.1(4) ?
    C7 C8 C9 C10 . . . . 178.4(2) ?
    C8 C9 C10 C11 . . . . -1.3(4) ?
    C9 C10 C11 C12 . . . . 3.1(4) ?
    C9 C10 C11 C14 . . . . -176.8(2) ?
    C10 C11 C12 C13 . . . . -2.6(4) ?
    C14 C11 C12 C13 . . . . 177.3(3) ?
    C11 C12 C13 C8 . . . . 0.3(5) ?
    C9 C8 C13 C12 . . . . 1.6(4) ?
    C7 C8 C13 C12 . . . . -177.9(3) ?
    N5 N4 C14 C11 . . . . -178.8(2) ?
    C10 C11 C14 N4 . . . . -4.7(4) ?
    C12 C11 C14 N4 . . . . 175.3(2) ?
    N4 N5 C15 C20 . . . . -177.1(2) ?
    N4 N5 C15 C16 . . . . 3.0(3) ?
    N5 C15 C16 C17 . . . . 178.9(2) ?
    C20 C15 C16 C17 . . . . -0.9(4) ?
    C15 C16 C17 C18 . . . . 1.2(4) ?
    C16 C17 C18 C19 . . . . -0.3(4) ?
    C16 C17 C18 N6 . . . . -179.1(2) ?
    O3 N6 C18 C17 . . . . 7.1(3) ?
    O4 N6 C18 C17 . . . . -173.2(2) ?
    O3 N6 C18 C19 . . . . -171.7(2) ?
    O4 N6 C18 C19 . . . . 7.9(3) ?
    C17 C18 C19 C20 . . . . -0.9(4) ?
    N6 C18 C19 C20 . . . . 177.9(2) ?
    C18 C19 C20 C15 . . . . 1.2(4) ?
    N5 C15 C20 C19 . . . . 179.9(2) ?
    C16 C15 C20 C19 . . . . -0.3(4) ?
loop_
    _geom_hbond_atom_site_label_D
    _geom_hbond_atom_site_label_H
    _geom_hbond_atom_site_label_A
    _geom_hbond_site_symmetry_A
    _geom_hbond_distance_DH
    _geom_hbond_distance_HA
    _geom_hbond_distance_DA
    _geom_hbond_angle_DHA
    O1W H1w O4 1_445 0.833(17) 2.32(2) 3.084(2) 153(2)
    O1W H2w O2w 2_666 0.83(2) 2.01(2) 2.808(3) 163(3)
    N5 H5n O1w 1_555 0.88 2.17 3.021(3) 163
    O2W H3w O1w 1_565 0.84(3) 1.98(3) 2.800(3) 165(3)
    O2W H4w O1 2_557 0.84(2) 2.28(2) 3.061(3) 156(3)
    O2W H4w O2 2_557 0.84(2) 2.45(2) 3.204(3) 150(3)
    N2 H2n O2w 2_667 0.88 2.09 2.959(3) 172
    C7 H7 O2 1_665 0.95 2.48 3.374(3) 157
    C14 H14 O3 1_445 0.95 2.45 3.338(3) 156
