# Supplementary material for: (E)-1-(4-Nitro­phen­yl)-2-(4-{[(E)-2-(4-nitro­phen­yl)hydrazinyl­idene]meth­yl}benzyl­idene)hydrazine dihydrate
Source: Acta Crystallogr Sect E Struct Rep Online. 2009 Dec 19;66(Pt 1):o191–2. doi: 10.1107/S1600536809053963 (PMC2980149; doi:10.1107/S1600536809053963)
Supplement: Supplementary file 2 [file e-66-0o191-Isup2.hkl]

#
# h,k,l, Fc-squared, Fo-squared, sigma(Fo-squared) and status flag
#
data_I
_shelx_title ' 1077                   R =  New: P-1               '
_shelx_refln_list_code   4
_shelx_F_calc_maximum    135.27
_exptl_crystal_F_000     460.00
_reflns_d_resolution_high    0.7709
 
loop_
 _symmetry_equiv_pos_as_xyz
 x,y,z
 -x,-y,-z
 
_cell_length_a  7.75490
_cell_length_b   9.3245
_cell_length_c  15.3374
_cell_angle_alpha  100.749
_cell_angle_beta   90.533
_cell_angle_gamma  103.131
 
_shelx_F_squared_multiplier     0.010
 
loop_
 _refln_index_h
 _refln_index_k
 _refln_index_l
 _refln_F_squared_calc
 _refln_F_squared_meas
 _refln_F_squared_sigma
 _refln_observed_status
 _refln_sint/lambda
   2   0   0    18228.50    21361.71    447.77 o   0.13261
   3   0   0      324.37      419.32     67.90 o   0.19891
   4   0   0    78576.83    72606.52   1116.67 o   0.26521
   5   0   0        5.09      386.29    101.85 o   0.33152
   6   0   0    19773.66    19357.76   1210.26 o   0.39782
   7   0   0     9797.86     9443.53    672.57 o   0.46412
   8   0   0   122995.59   160224.31   6034.79 o   0.53043
  -9   1   0       51.12      278.94    835.90 o   0.58620
  -8   1   0     2910.11     2508.61    592.74 o   0.52022
  -7   1   0     4358.54     3927.16    501.91 o   0.45434
  -6   1   0     5345.30     5010.79    445.02 o   0.38859
  -5   1   0     7399.44     7457.01    585.40 o   0.32308
  -4   1   0     5902.00     8971.90    394.55 o   0.25798
  -3   1   0    76925.06    69372.11   2043.41 o   0.19368
  -2   1   0   136098.58   134810.64   2322.34 o   0.13140
  -1   1   0    16745.84      180.76     64.23 o   0.07624
   1   1   0    44662.72    49650.08   1020.33 o   0.09633
   2   1   0    27461.37    22304.05    388.13 o   0.15557
   3   1   0     3371.48     3265.60    141.30 o   0.21890
   4   1   0     3401.21     3060.98    152.31 o   0.28359
   5   1   0     5312.44     5371.40    327.57 o   0.34889
   6   1   0     2089.04     2136.08    174.34 o   0.41451
   7   1   0    12477.09    11964.98    378.03 o   0.48031
   8   1   0       37.29        0.00   1149.70 o   0.54624
  -9   2   0     2306.57     1470.85    712.03 o   0.58092
  -8   2   0      533.99      553.29    525.76 o   0.51595
  -7   2   0     3109.14     3698.68    469.79 o   0.45137
  -6   2   0     4552.82     4334.55    455.11 o   0.38736
  -5   2   0    14258.28    14662.61    663.40 o   0.32429
  -4   2   0    24280.76    28810.46    559.71 o   0.26280
  -3   2   0    23280.77    28632.46    529.43 o   0.20435
  -2   2   0  1829726.38  1610503.75  25425.58 o   0.15247
  -1   2   0    58856.96    58784.39    906.55 o   0.11631
   0   2   0     5484.25     7371.68    243.15 o   0.11225
   1   2   0     8273.66     7381.77    204.62 o   0.14305
   2   2   0     7384.04     8674.61    249.58 o   0.19267
   3   2   0     6059.93     5823.75    238.57 o   0.25014
   4   2   0      479.69      340.41    107.35 o   0.31115
   5   2   0    11386.47    10775.82    523.01 o   0.37396
   6   2   0    41965.30    45391.69   1210.26 o   0.43780
   7   2   0    80829.02    94000.34   2493.01 o   0.50228
   8   2   0      765.73      922.15    291.78 o   0.56718
  -9   3   0     2016.12     1463.51   1045.10 o   0.58104
  -8   3   0      221.84        0.00    540.44 o   0.51777
  -7   3   0       58.11        0.00    389.96 o   0.45535
  -6   3   0     3126.86     3385.80    451.44 o   0.39420
  -5   3   0    63543.72    63445.59   1867.23 o   0.33502
  -4   3   0   501555.81   512783.84   7628.59 o   0.27907
  -3   3   0    46581.64    45250.38    794.61 o   0.22871
  -2   3   0    83244.55    81560.06   1291.92 o   0.18849
  -1   3   0     4352.49     9269.19    257.83 o   0.16596
   0   3   0    45626.21    42393.10   1017.57 o   0.16837
   1   3   0     7626.09     7320.29    232.14 o   0.19480
   2   3   0     1038.16     1680.97    131.21 o   0.23736
   3   3   0    36933.14    37187.79    764.33 o   0.28900
   4   3   0     8224.45     7488.21    269.76 o   0.34568
   5   3   0     1791.67     2093.87    206.45 o   0.40530
   6   3   0      403.42      256.00    224.80 o   0.46672
   7   3   0      958.04      509.25    280.77 o   0.52932
   8   3   0        4.01        0.00    662.48 o   0.59272
  -9   4   0      319.17     1219.44    627.61 o   0.58656
  -8   4   0       23.15        3.67    509.25 o   0.52560
  -7   4   0     5061.83     5437.46    610.18 o   0.46610
  -6   4   0     7988.59     9309.56    812.04 o   0.40870
  -5   4   0    12268.61     9508.67    825.80 o   0.35443
  -4   4   0   156963.03   159942.61   2500.35 o   0.30494
  -3   4   0    74909.02    66777.25   1194.66 o   0.26297
  -2   4   0     1208.14     3512.42    215.63 o   0.23262
  -1   4   0    11127.87     9777.52    291.78 o   0.21877
   0   4   0   123026.09   118947.88   2530.63 o   0.22450
   1   4   0     6119.46     7321.21    434.92 o   0.24846
   2   4   0    11207.15    11260.29    404.64 o   0.28611
   3   4   0      540.51      779.01    158.74 o   0.33283
   4   4   0    65912.46    74248.95   1546.09 o   0.38534
   5   4   0     3915.88     3812.46    423.91 o   0.44157
   6   4   0    10384.60    10060.13    892.79 o   0.50028
   7   4   0      791.32      779.93    406.48 o   0.56068
  -8   5   0     1465.11     1479.11    447.77 o   0.53920
  -7   5   0     4392.03     5095.21    466.12 o   0.48318
  -6   5   0    93870.02    99046.91   1960.83 o   0.43010
  -5   5   0     3816.48     3475.72    236.73 o   0.38118
  -4   5   0      818.21      747.81    113.78 o   0.33824
  -3   5   0    12213.08    12014.53    359.68 o   0.30381
  -2   5   0    66365.06    65430.27   2631.56 o   0.28106
  -1   5   0     4232.12     5017.22    235.81 o   0.27290
   0   5   0    31308.92    32045.78    873.52 o   0.28062
   1   5   0     1058.78     1289.17    226.64 o   0.30301
   2   5   0    14863.81    13575.30    511.08 o   0.33716
   3   5   0   105958.55   112172.61   2831.59 o   0.37990
   4   5   0     1508.87     1261.64    264.26 o   0.42869
   5   5   0      178.84      190.85    256.92 o   0.48167
   6   5   0    10198.06    12138.40    967.11 o   0.53762
  -8   6   0      454.95      749.65    439.51 o   0.55813
  -7   6   0      606.52      606.51    308.30 o   0.50594
  -6   6   0    20048.18    17769.46    492.73 o   0.45742
  -5   6   0     9625.42     8311.26    356.93 o   0.41386
  -4   6   0     6211.04     6516.51   1114.84 o   0.37698
  -3   6   0    11297.69    12571.49    728.54 o   0.34893
  -2   6   0    17508.79    17525.39    472.54 o   0.33192
  -1   6   0    95808.43    95607.91   1886.50 o   0.32770
   0   6   0    49136.81    55324.27   1391.02 o   0.33675
   1   6   0     4953.55     5243.85    472.54 o   0.35805
   2   6   0    34635.27    36233.52   1095.57 o   0.38961
   3   6   0    95669.02    96864.05   2145.25 o   0.42916
   4   6   0       19.73      226.64    272.52 o   0.47472
   5   6   0     1011.47     1545.17    398.22 o   0.52472
   6   6   0        2.14        0.00    679.91 o   0.57801
  -8   7   0     2022.96     1834.20    604.67 o   0.58188
  -7   7   0      374.20      333.99    268.85 o   0.53365
  -6   7   0     1461.62     1126.76    405.56 o   0.48967
  -5   7   0      887.29     1118.51    261.50 o   0.45117
  -4   7   0     6772.64     6767.00    589.99 o   0.41968
  -3   7   0     2282.64     2070.01    229.39 o   0.39686
  -2   7   0       10.91        0.00    134.88 o   0.38426
  -1   7   0     7924.85     8074.53    362.44 o   0.38289
   0   7   0    35950.13    35284.77   1106.58 o   0.39287
   1   7   0    24322.52    24145.59   1384.60 o   0.41338
   2   7   0      821.92      658.81    392.72 o   0.44296
   3   7   0     1915.69     1878.24    285.36 o   0.47993
   4   7   0      977.22       15.60    645.04 o   0.52273
   5   7   0      827.69     1909.44    749.65 o   0.57004
  -7   8   0        1.70        0.00    383.54 o   0.56559
  -6   8   0       31.42       89.00    367.94 o   0.52595
  -5   8   0       98.99      697.35    542.28 o   0.49207
  -4   8   0    13351.94    12006.27    973.53 o   0.46523
  -3   8   0    14963.12    15215.90    662.48 o   0.44670
  -2   8   0    52040.22    53610.27   1226.78 o   0.43753
  -1   8   0     4007.02     4553.85    873.52 o   0.43832
   0   8   0      222.01      536.77    293.62 o   0.44900
   1   8   0     6163.23     4743.78    464.29 o   0.46890
   2   8   0     2083.15     1428.64    835.90 o   0.49692
   3   8   0       17.57      368.86    293.62 o   0.53178
   4   8   0      244.75        0.00    504.66 o   0.57222
  -6   9   0      656.84       69.73    767.08 o   0.56548
  -5   9   0     3852.20     3697.77    456.94 o   0.53574
  -4   9   0       85.18      482.64    368.86 o   0.51289
  -3   9   0      676.81       12.85    645.04 o   0.49789
  -2   9   0    13816.14    11994.34    509.25 o   0.49144
  -1   9   0      685.83      317.48    438.59 o   0.49390
   0   9   0        0.02      164.24    292.70 o   0.50512
   1   9   0     6246.23     5179.63    592.74 o   0.52455
   2   9   0     3405.27     2773.78    654.22 o   0.55132
   3   9   0     4827.60     3656.48    992.80 o   0.58441
  -5  10   0     7162.87     5606.29   1219.44 o   0.58154
  -4  10   0     4073.08     2802.23    777.17 o   0.56211
  -3  10   0      933.22       31.20    593.66 o   0.55003
  -2  10   0       13.62       38.54    606.51 o   0.54580
  -1  10   0      145.47      383.54    488.14 o   0.54959
   0  10   0       75.44      618.44    624.86 o   0.56125
   1  10   0        1.88     1324.04    940.50 o   0.58029
  -1 -10   1        2.86      183.51    633.12 o   0.57479
   0 -10   1       23.74      866.18    435.84 o   0.55577
   1 -10   1       91.39      632.20    363.35 o   0.54422
   2 -10   1      512.52      886.36    656.97 o   0.54061
   3 -10   1     1468.67      782.68    609.26 o   0.54510
   4 -10   1       92.81      144.06    466.12 o   0.55749
   5 -10   1    13637.90    13864.33   1135.94 o   0.57729
  -3  -9   1       29.32        0.00    453.27 o   0.57916
  -2  -9   1      113.92      723.95    294.54 o   0.54596
  -1  -9   1     1974.63     1508.47    396.39 o   0.51915
   0  -9   1     6849.80     6243.08    519.34 o   0.49975
   1  -9   1      576.42      315.64    258.75 o   0.48865
   2  -9   1     1561.16     2357.21    169.75 o   0.48641
   3  -9   1      663.93      585.40    278.94 o   0.49316
   4  -9   1    10412.85     9486.65    729.46 o   0.50854
   5  -9   1      426.85      446.85    658.81 o   0.53179
   6  -9   1     2995.14     2510.44    452.36 o   0.56195
  -4  -8   1      236.10      579.90    422.08 o   0.56728
  -3  -8   1       44.97        0.00    298.21 o   0.52668
  -2  -8   1       11.64      303.71    315.64 o   0.49171
  -1  -8   1     2531.14     1925.96    573.47 o   0.46363
   0  -8   1      730.04      564.30    356.01 o   0.44376
   1  -8   1      162.63      339.50    182.59 o   0.43323
   2  -8   1     2382.16     2429.70    161.49 o   0.43271
   3  -8   1   113309.98   125211.13   3085.75 o   0.44225
   4  -8   1     3944.64     4601.56    417.49 o   0.46121
   5  -8   1     4120.79     3556.46    394.55 o   0.48852
   6  -8   1       12.95       80.75    301.88 o   0.52285
   7  -8   1       64.98      364.27    359.68 o   0.56292
  -5  -7   1     4512.18     4429.98    773.50 o   0.56551
  -4  -7   1     6655.70     6760.58    676.24 o   0.51801
  -3  -7   1        3.01       84.42    240.40 o   0.47504
  -2  -7   1      542.82      545.03    199.11 o   0.43793
  -1  -7   1    10267.00     9485.73    518.42 o   0.40828
   0  -7   1    24477.74    23607.90    768.00 o   0.38781
   1  -7   1     1424.37     1398.36    218.38 o   0.37801
   2  -7   1      292.54      299.12    190.85 o   0.37971
   3  -7   1     1352.41     1458.00    241.32 o   0.39276
   4  -7   1      258.36      200.03    905.63 o   0.41609
   5  -7   1     4170.06     3625.28    316.56 o   0.44810
   6  -7   1     1004.71      778.09    288.11 o   0.48708
   7  -7   1     4365.29     3624.36    213.79 o   0.53150
   8  -7   1     5802.58     3589.49    767.08 o   0.58012
  -6  -6   1      841.08     1203.84    480.80 o   0.57396
  -5  -6   1     1619.75     1087.31    394.55 o   0.52049
  -4  -6   1     2548.15     2149.84    393.63 o   0.47029
  -3  -6   1        1.45      115.61    171.58 o   0.42454
  -2  -6   1     1406.73     1213.93    178.92 o   0.38482
  -1  -6   1       58.72      187.18    192.69 o   0.35317
   0  -6   1    28083.32    32949.57    908.38 o   0.33192
   1  -6   1   105128.17   107607.75   2288.39 o   0.32311
   2  -6   1    11728.59    11555.75    446.85 o   0.32775
   3  -6   1     5494.65     6094.43    345.92 o   0.34530
   4  -6   1     5485.14     5161.27    408.31 o   0.37395
   5  -6   1     1422.54     1028.58    215.63 o   0.41138
   6  -6   1      435.98      915.72    223.88 o   0.45544
   7  -6   1       96.85      336.74    195.44 o   0.50439
   8  -6   1     1752.54     1691.06    278.94 o   0.55694
  -7  -5   1     1158.01     2508.61    905.63 o   0.59218
  -6  -5   1     1397.80     1330.46    380.79 o   0.53395
  -5  -5   1     1932.59     1736.02    240.40 o   0.47782
  -4  -5   1        1.49      393.63    267.93 o   0.42463
  -3  -5   1       35.85      196.36    153.23 o   0.37564
  -2  -5   1   142278.58   143650.42   2519.62 o   0.33270
  -1  -5   1   124978.15   130684.38   2745.34 o   0.29845
   0  -5   1    13181.99    11214.42    423.00 o   0.27612
   1  -5   1     5553.62     6056.81    312.89 o   0.26871
   2  -5   1    44911.31    45432.98   1036.84 o   0.27742
   3  -5   1       86.33      317.48    168.83 o   0.30084
   4  -5   1     7922.98     7868.99    271.60 o   0.33593
   5  -5   1     6780.40     6691.76    278.94 o   0.37945
   6  -5   1    55182.88    56445.53   1244.21 o   0.42884
   7  -5   1     5633.31     5081.45    317.48 o   0.48231
   8  -5   1        4.50      247.74    416.57 o   0.53864
  -7  -4   1        2.47      150.48    701.93 o   0.55760
  -6  -4   1     6362.08     6024.70    367.94 o   0.49706
  -5  -4   1    56521.18    57267.66   1703.91 o   0.43819
  -4  -4   1    17333.23    18430.11    539.53 o   0.38177
  -3  -4   1      136.53      511.08    213.79 o   0.32905
  -2  -4   1    87668.77    92842.38   1596.55 o   0.28213
  -1  -4   1    44239.82    47539.70   1371.75 o   0.24435
   0  -4   1   352071.81   331177.63   5311.75 o   0.22049
   1  -4   1    26215.91    28422.33    745.06 o   0.21520
   2  -4   1     1686.10     2785.71    151.40 o   0.22978
   3  -4   1      418.93     1324.04     95.43 o   0.26093
   4  -4   1    12964.02    14187.31    477.13 o   0.30357
   5  -4   1     2560.90     3697.77    158.74 o   0.35359
   6  -4   1     5366.07     4708.92    256.92 o   0.40827
   7  -4   1    13826.96    13266.08    786.35 o   0.46597
   8  -4   1     5265.50     4521.73    644.13 o   0.52571
   9  -4   1     1102.61      850.58    745.06 o   0.58687
  -8  -3   1     3082.89     3415.16    507.41 o   0.59022
  -7  -3   1      256.24        0.00    384.46 o   0.52673
  -6  -3   1     3623.93     2843.52    334.91 o   0.46404
  -5  -3   1    32128.59    34229.57   1276.33 o   0.40251
  -4  -3   1     1118.01     1444.24    171.58 o   0.34276
  -3  -3   1    85307.60    89164.79   1547.92 o   0.28591
  -2  -3   1     9110.71     8947.13    246.82 o   0.23409
  -1  -3   1    26970.60    23674.88    532.18 o   0.19143
   0  -3   1   199478.77   180765.70   2910.50 o   0.16519
   1  -3   1    24948.45    24786.04    500.99 o   0.16346
   2  -3   1    24370.76    23811.60    521.17 o   0.18693
   3  -3   1     1528.36      789.10     87.17 o   0.22794
   4  -3   1    12590.44    14124.92    478.97 o   0.27887
   5  -3   1      214.66      917.56    157.82 o   0.33521
   6  -3   1    22779.80    20903.85    813.88 o   0.39466
   7  -3   1     1262.52     1471.77    355.10 o   0.45601
   8  -3   1      529.07      144.06    493.65 o   0.51858
   9  -3   1      398.60        0.00   1010.23 o   0.58197
  -8  -2   1     1214.43      244.07    835.90 o   0.56520
  -7  -2   1    53080.29    56267.53   1312.11 o   0.50028
  -6  -2   1   134920.34   152044.27   3218.80 o   0.43578
  -5  -2   1     1305.23     1335.05    211.04 o   0.37191
  -4  -2   1     1346.57     1758.04    137.63 o   0.30906
  -3  -2   1    63725.60    66016.59   1068.04 o   0.24802
  -2  -2   1     8661.38     8659.01    245.91 o   0.19054
  -1  -2   1   123838.69   112647.91   1836.04 o   0.14102
   0  -2   1    11450.15     9864.69    269.76 o   0.11072
   1  -2   1   157299.98   142831.05   2564.58 o   0.11587
   2  -2   1  1578227.88  1454048.75  23092.23 o   0.15291
   3  -2   1   125479.88   111956.98   1695.65 o   0.20526
   4  -2   1      462.72      882.69     74.32 o   0.26396
   5  -2   1    25536.49    25804.54    970.78 o   0.32559
   6  -2   1    21269.38    21898.48   1259.81 o   0.38876
   7  -2   1      486.90     1343.31    348.67 o   0.45283
   8  -2   1     1595.08     2226.00   1027.67 o   0.51746
   9  -2   1     3726.59     4428.14    948.76 o   0.58247
  -8  -1   1     1044.25     1324.04   1114.84 o   0.54484
  -7  -1   1     8904.64     7276.25    639.54 o   0.47897
  -6  -1   1     7828.25     7239.55    220.21 o   0.41324
  -5  -1   1     2070.13     2289.31    136.72 o   0.34773
  -4  -1   1     2625.79     2488.42    216.54 o   0.28259
  -3  -1   1    31313.09    30276.72    653.30 o   0.21814
  -2  -1   1   379818.75   341337.78   4733.69 o   0.15527
  -1  -1   1      953.07     2827.92    157.82 o   0.09708
   1  -1   1     1038.10       31.20     70.65 o   0.08020
   2  -1   1  1369637.38  1246062.75  17599.72 o   0.13462
   3  -1   1    72265.20    61505.88   1079.05 o   0.19649
   4  -1   1    20617.46    17641.92    373.45 o   0.26055
   5  -1   1      183.31      296.37    345.00 o   0.32551
   6  -1   1    19020.18    19769.75    872.60 o   0.39092
   7  -1   1     9983.53    11002.46    812.04 o   0.45658
   8  -1   1     1075.09     1024.00    627.61 o   0.52241
   9  -1   1     6608.32     6377.04   1393.77 o   0.58835
  -8   0   1     9623.52    10245.47   1428.64 o   0.52967
  -7   0   1     1118.88     1019.41    410.15 o   0.46352
  -6   0   1     4237.93     3881.28    455.11 o   0.39741
  -5   0   1     2494.77     2831.59    333.99 o   0.33139
  -4   0   1     1136.52     1391.02     83.50 o   0.26550
  -3   0   1    10767.05     8652.59    210.12 o   0.19989
  -2   0   1     1327.18     4647.44    194.52 o   0.13495
  -1   0   1    62169.95    32285.26   1358.91 o   0.07254
   1   0   1   500494.78   394908.59   6415.58 o   0.07575
   2   0   1      579.34     3763.83    113.78 o   0.13844
   3   0   1       35.70       61.48     64.23 o   0.20343
   4   0   1    10283.29    10589.56    316.56 o   0.26906
   5   0   1     4464.19     4837.38    166.08 o   0.33496
   6   0   1     6974.56     8742.51    449.60 o   0.40099
   7   0   1      258.58      990.05    454.19 o   0.46710
   8   0   1     3074.75     2125.99   1079.97 o   0.53325
  -8   1   1       66.88       94.51    614.77 o   0.52014
  -7   1   1    13309.46    12140.23    771.67 o   0.45451
  -6   1   1     8889.61     8215.83    639.54 o   0.38911
  -5   1   1    18651.18    18740.24   1131.35 o   0.32407
  -4   1   1    23693.03    23294.09    847.83 o   0.25967
  -3   1   1    64449.58    53991.97   1730.52 o   0.19653
  -2   1   1    14514.29    18146.58    674.41 o   0.13644
  -1   1   1     9018.60     1928.71    208.29 o   0.08603
   1   1   1   360797.88   318075.81   5013.55 o   0.10651
   2   1   1   217935.02   218279.22   3957.44 o   0.16281
   3   1   1      763.66     1243.29    118.37 o   0.22463
   4   1   1      405.52      351.43    135.80 o   0.28845
   5   1   1     2177.15     2161.77    179.84 o   0.35319
   6   1   1    42851.65    43582.26   1131.35 o   0.41841
   7   1   1      264.30      116.53    221.13 o   0.48393
   8   1   1     4180.93     4216.19   1114.84 o   0.54964
  -9   2   1     6819.37     8481.92   1568.11 o   0.58127
  -8   2   1      674.33      737.72    624.86 o   0.51658
  -7   2   1       48.93      640.46    386.29 o   0.45234
  -6   2   1     8178.24     7899.27    505.58 o   0.38881
  -5   2   1    21078.97    17203.33    638.62 o   0.32637
  -4   2   1      234.10     1781.90     92.67 o   0.26582
  -3   2   1      315.32     5133.75    580.82 o   0.20879
  -1   2   1   196681.61   191992.08   3861.09 o   0.12585
   0   2   1    27069.89    25316.39    912.05 o   0.12308
   1   2   1    50296.96    53531.36   1105.66 o   0.15249
   2   2   1   190919.39   185870.13   4185.91 o   0.20037
   3   2   1    32934.04    38424.66    900.13 o   0.25658
   4   2   1     1184.57     1492.87    147.73 o   0.31672
   5   2   1     4297.17     4283.17    244.07 o   0.37892
   6   2   1   131394.89   153602.28   3242.66 o   0.44232
   7   2   1     1909.23      889.12    332.16 o   0.50646
   8   2   1     3827.50     4061.12    426.67 o   0.57110
  -9   3   1     2022.67     2404.92   1010.23 o   0.58202
  -8   3   1     1878.45     1944.31    602.84 o   0.51908
  -7   3   1     2788.74     2866.46    420.24 o   0.45711
  -6   3   1     1369.35     1378.17    316.56 o   0.39653
  -5   3   1     1680.44     2829.75    152.31 o   0.33812
  -4   3   1    37594.97    38053.04    737.72 o   0.28319
  -3   3   1    97989.36    99813.99   1734.19 o   0.23423
  -2   3   1     8523.68    10806.10    250.49 o   0.19577
  -1   3   1    13141.90    15579.25    534.94 o   0.17486
   0   3   1      785.87     1845.21    221.13 o   0.17782
   1   3   1    20489.08    19517.42    661.56 o   0.20361
   2   3   1     7273.50     8827.84    482.64 o   0.24513
   3   3   1     4794.64     4681.39    203.70 o   0.29582
   4   3   1    19695.50    19939.49    601.00 o   0.35174
   5   3   1    82594.00    84814.65   1653.44 o   0.41076
   6   3   1        1.28        0.00    208.29 o   0.47173
   7   3   1      139.50        0.00    358.77 o   0.53396
  -9   4   1      185.58      348.67    870.76 o   0.58814
  -8   4   1     1591.20     1858.98    767.08 o   0.52759
  -7   4   1    13590.53    11088.71    659.73 o   0.46859
  -6   4   1      277.07     1549.76    140.39 o   0.41183
  -5   4   1     3998.95     6029.29    328.49 o   0.35836
  -4   4   1  1099351.75  1111817.38  15094.78 o   0.30989
  -3   4   1      332.08      534.94     97.26 o   0.26914
  -2   4   1       78.04     2181.04    141.30 o   0.24006
  -1   4   1     3621.73     3225.22    164.24 o   0.22719
   0   4   1    59507.91    57011.66   1232.28 o   0.23323
   1   4   1    44899.70    45727.52   1192.83 o   0.25684
   2   4   1     1722.37     2001.20    193.61 o   0.29382
   3   4   1     1000.87      873.52    190.85 o   0.33983
   4   4   1   194540.06   212669.27   3834.48 o   0.39170
   5   4   1   143016.55   167195.00   2935.27 o   0.44740
   6   4   1     3791.96     3682.17    342.25 o   0.50567
   7   4   1     3703.24     3714.28    501.91 o   0.56571
  -8   5   1      439.00      238.57    749.65 o   0.54180
  -7   5   1     9989.77    10379.44    624.86 o   0.48633
  -6   5   1    32315.60    33478.09   1217.60 o   0.43390
  -5   5   1    35509.69    36706.98    798.28 o   0.38578
  -4   5   1     9689.70    10685.90    419.32 o   0.34376
  -3   5   1     9747.04     8833.35    279.86 o   0.31033
  -2   5   1       20.66      250.49    105.52 o   0.28850
  -1   5   1    10334.64     8897.58    333.07 o   0.28099
   0   5   1    11922.73    13361.51    723.95 o   0.28891
   1   5   1     1293.54      916.64    193.61 o   0.31108
   2   5   1      216.50      271.60    193.61 o   0.34477
   3   5   1    57528.22    61613.23   1335.97 o   0.38699
   4   5   1      276.41      732.21    254.16 o   0.43525
   5   5   1      168.34      247.74    376.20 o   0.48776
   6   5   1     1923.74     1143.28    603.75 o   0.54330
  -8   6   1     2172.44     1672.71    557.88 o   0.56129
  -7   6   1       87.75      512.00    200.95 o   0.50965
  -6   6   1       86.64        3.67    158.74 o   0.46178
  -5   6   1      352.73      594.58    135.80 o   0.41896
  -4   6   1       67.17      374.36    148.64 o   0.38289
  -3   6   1      883.08     2048.91    181.68 o   0.35563
  -2   6   1    24411.55    26155.96    694.59 o   0.33932
  -1   6   1    31736.81    33687.29   1714.00 o   0.33555
   0   6   1    30776.00    33351.46    923.98 o   0.34473
   1   6   1     4332.56     5645.75    363.35 o   0.36589
   2   6   1     2787.80     3599.59    385.38 o   0.39713
   3   6   1    52840.60    60766.32   2823.33 o   0.43627
   4   6   1     3306.43     3631.70    339.50 o   0.48140
   5   6   1      470.51     1281.83    441.35 o   0.53100
   6   6   1       44.85       82.58    627.61 o   0.58392
  -8   7   1    49374.27    45056.78   4640.10 o   0.58553
  -7   7   1     1035.62     1292.84    235.81 o   0.53785
  -6   7   1     3694.57     3636.29    263.34 o   0.49448
  -5   7   1      152.07      502.82    206.45 o   0.45665
  -4   7   1    21111.74    21247.02   1193.75 o   0.42584
  -3   7   1     6262.30     5359.47    376.20 o   0.40366
  -2   7   1     2384.42     2415.02    226.64 o   0.39159
  -1   7   1     2686.31     2300.32    264.26 o   0.39055
   0   7   1     6779.23     7066.13    452.36 o   0.40064
   1   7   1    33547.42    37820.90   1582.79 o   0.42105
   2   7   1      406.06      322.06    291.78 o   0.45039
   3   7   1    10033.15    10007.82    693.68 o   0.48704
   4   7   1     2376.89     2490.26    498.23 o   0.52949
   5   7   1      323.90      490.89    516.59 o   0.57646
  -7   8   1      825.94      599.17    409.23 o   0.57019
  -6   8   1      894.16      371.61    575.31 o   0.53111
  -5   8   1      361.06        0.00    535.85 o   0.49782
  -4   8   1      165.72      373.45    334.91 o   0.47157
  -3   8   1     3610.61     3378.46    410.15 o   0.45356
  -2   8   1     5653.72     5112.64    338.58 o   0.44480
  -1   8   1     1327.46     1661.70    293.62 o   0.44583
   0   8   1    21045.08    21071.76    812.96 o   0.45660
   1   8   1     7801.14     6831.23    515.67 o   0.47644
   2   8   1       99.45      174.34    801.95 o   0.50427
   3   8   1      233.68      322.06    355.10 o   0.53887
   4   8   1        2.64      102.77   1306.61 o   0.57902
  -5   9   1     3081.14     2046.16    518.42 o   0.54169
  -4   9   1      526.37      418.41    697.35 o   0.51934
  -3   9   1     2688.42     2033.31    629.45 o   0.50476
  -2   9   1      892.65      623.02    321.15 o   0.49865
  -1   9   1    69002.73    74739.84   2445.30 o   0.50130
   0   9   1      613.67      590.91    423.91 o   0.51260
   1   9   1     1617.60     1777.31    801.95 o   0.53198
   2   9   1     9109.83    10544.60   1881.92 o   0.55860
   3   9   1      566.23     1098.32    857.00 o   0.59149
  -5  10   1     9159.16     7144.12    853.33 o   0.58765
  -4  10   1    20305.20    16896.87   2079.19 o   0.56864
  -3  10   1     3710.70     4518.98    798.28 o   0.55691
  -2  10   1      939.40        0.00    785.43 o   0.55295
  -1  10   1     4606.90     3275.69    879.02 o   0.55691
   0  10   1       56.00      710.19   1271.74 o   0.56862
   1  10   1      314.72        0.00    644.13 o   0.58763
  -1 -10   2     1194.99     1393.77    801.95 o   0.57116
   0 -10   2     1159.89      488.14    697.35 o   0.55224
   1 -10   2      822.81      470.71    314.72 o   0.54083
   2 -10   2      623.89      900.13    846.91 o   0.53742
   3 -10   2        7.80        0.00    527.60 o   0.54216
   4 -10   2       33.33        4.59    377.12 o   0.55483
   5 -10   2    12399.53    12196.21   1358.91 o   0.57493
  -3  -9   2      918.40     1313.95    561.55 o   0.57578
  -2  -9   2       84.44       90.84    456.03 o   0.54259
  -1  -9   2      175.51      259.67    259.67 o   0.51584
   0  -9   2     7515.24     7041.35    479.88 o   0.49655
   1  -9   2     3590.12     4048.27    314.72 o   0.48562
   2  -9   2     2514.02     1899.35    374.36 o   0.48361
   3  -9   2      553.60       75.24    512.92 o   0.49064
   4  -9   2      383.82      308.30    463.37 o   0.50633
   5  -9   2     6930.03     4342.81    551.45 o   0.52991
   6  -9   2     2575.84     1149.70    767.08 o   0.56038
  -4  -8   2      271.57      264.26    737.72 o   0.56426
  -3  -8   2      360.45      114.69    283.53 o   0.52365
  -2  -8   2     1185.84       55.05    343.17 o   0.48871
  -1  -8   2        9.74      567.05    311.05 o   0.46071
   0  -8   2    19041.00    19193.52    745.98 o   0.44097
   1  -8   2     4671.76     3796.86    313.81 o   0.43064
   2  -8   2      233.89      196.36    350.51 o   0.43040
   3  -8   2     1573.55     1802.09    398.22 o   0.44026
   4  -8   2      636.80      378.95    312.89 o   0.45957
   5  -8   2     2661.49     2061.76    335.83 o   0.48721
   6  -8   2      612.14      931.32    275.27 o   0.52185
   7  -8   2      714.88      346.84    348.67 o   0.56221
  -5  -7   2      307.11      790.02    568.89 o   0.56291
  -4  -7   2     1038.24      895.54    261.50 o   0.51541
  -3  -7   2     2456.77     2196.64    281.69 o   0.47245
  -2  -7   2      155.27      178.01    186.26 o   0.43539
  -1  -7   2     5666.19     5112.64    276.19 o   0.40585
   0  -7   2     3709.87     4209.76    306.46 o   0.38555
   1  -7   2     6703.00     6222.89    327.57 o   0.37601
   2  -7   2    10427.75    10265.66    490.89 o   0.37803
   3  -7   2    19987.77    20981.84   1001.06 o   0.39144
   4  -7   2      177.44      155.99    381.70 o   0.41513
   5  -7   2     3394.71     3688.59    292.70 o   0.44748
   6  -7   2     1181.30      943.25    453.27 o   0.48676
   7  -7   2     1481.22     1209.34    145.89 o   0.53143
   8  -7   2      408.18        8.26    479.88 o   0.58026
  -6  -6   2        0.79        0.00    484.47 o   0.57182
  -5  -6   2       44.56       79.83    300.96 o   0.51836
  -4  -6   2     5283.92     4907.11    315.64 o   0.46819
  -3  -6   2        1.32        0.00    198.19 o   0.42249
  -2  -6   2     1684.34     1878.24    209.20 o   0.38287
  -1  -6   2     4893.91     4330.88    287.20 o   0.35139
   0  -6   2       41.64      134.88    173.42 o   0.33037
   1  -6   2   260038.33   281061.44   4623.58 o   0.32189
   2  -6   2    54501.01    53458.88   1317.62 o   0.32691
   3  -6   2      610.84      491.81    261.50 o   0.34485
   4  -6   2     2277.53     2172.78    211.04 o   0.37386
   5  -6   2     9991.60     9998.65    581.73 o   0.41159
   6  -6   2        6.83        0.00    196.36 o   0.45589
   7  -6   2       13.21      432.17    194.52 o   0.50503
   8  -6   2      287.31       74.32    378.95 o   0.55773
  -7  -5   2     2448.87     3061.90    888.20 o   0.59052
  -6  -5   2       78.82       29.36    309.22 o   0.53233
  -5  -5   2      109.07      343.17    254.16 o   0.47626
  -4  -5   2      487.40      430.34    175.25 o   0.42315
  -3  -5   2     1188.96     1565.36    178.92 o   0.37429
  -2  -5   2     3319.15     2796.72    211.96 o   0.33154
  -1  -5   2     3756.35     3586.74    260.59 o   0.29754
   0  -5   2     5881.29     6389.89    271.60 o   0.27558
   1  -5   2     1632.53     2237.93    152.31 o   0.26859
   2  -5   2      363.41      997.39    132.13 o   0.27773
   3  -5   2     4937.18     4719.01    233.98 o   0.30153
   4  -5   2      123.30      167.91     64.23 o   0.33690
   5  -5   2      634.63     1224.94    134.88 o   0.38062
   6  -5   2      317.28      678.08    128.46 o   0.43015
   7  -5   2      679.39      886.36    144.97 o   0.48372
   8  -5   2     1119.48      666.15    527.60 o   0.54012
  -7  -4   2       87.54       46.80    311.97 o   0.55648
  -6  -4   2      429.04      218.38    226.64 o   0.49605
  -5  -4   2    10425.41     9481.15    517.50 o   0.43731
  -4  -4   2     5873.00     5718.23    322.06 o   0.38107
  -3  -4   2      111.93      203.70    139.47 o   0.32861
  -2  -4   2     2610.18     3505.08    205.53 o   0.28203
  -1  -4   2   808159.63   827414.19  10417.97 o   0.24473
   0  -4   2    97865.03    97886.20   1806.68 o   0.22144
   1  -4   2    68126.66    57158.46   1028.58 o   0.21673
   2  -4   2    13289.17    13565.21    342.25 o   0.23173
   3  -4   2    16720.06    13756.06    282.61 o   0.26310
   4  -4   2     3192.27     3567.47    154.15 o   0.30583
   5  -4   2     1064.45     1301.10    125.71 o   0.35586
   6  -4   2       26.25       77.99    144.97 o   0.41053
   7  -4   2    19236.08    18091.53   1600.22 o   0.46821
   8  -4   2    25332.60    25077.83   2300.32 o   0.52792
   9  -4   2      614.81     1173.56    639.54 o   0.58905
  -8  -3   2     1379.95     2370.06   1393.77 o   0.58957
  -7  -3   2       91.40      584.49    248.66 o   0.52624
  -6  -3   2     7747.80     7261.57    330.32 o   0.46374
  -5  -3   2      521.22      699.18    155.07 o   0.40245
  -4  -3   2    98047.25    99618.55   1822.27 o   0.34304
  -3  -3   2    80470.37    86804.84   1899.35 o   0.28667
  -2  -3   2    13569.80    14437.80    362.44 o   0.23552
  -1  -3   2     1471.17     1127.68     92.67 o   0.19379
   0  -3   2   260422.34   226575.81   3635.37 o   0.16862
   1  -3   2    12191.38    11662.19    284.44 o   0.16764
   2  -3   2      793.05      718.45    100.93 o   0.19122
   3  -3   2    14997.69    14447.90    311.05 o   0.23199
   4  -3   2    80822.67    87215.90   1294.68 o   0.28260
   5  -3   2    30778.90    30630.90    662.48 o   0.33868
   6  -3   2    11987.04    10853.82    390.88 o   0.39791
   7  -3   2     2492.36     2113.14    353.26 o   0.45908
   8  -3   2      381.96        0.00    544.11 o   0.52151
   9  -3   2      323.50      767.08    940.50 o   0.58479
  -8  -2   2     1558.42      278.94   1219.44 o   0.56517
  -7  -2   2      223.66      408.31    154.15 o   0.50048
  -6  -2   2     6097.19     6433.01    398.22 o   0.43628
  -5  -2   2      215.57      606.51    135.80 o   0.37282
  -4  -2   2    59341.82    60911.29   1057.03 o   0.31054
  -3  -2   2    34969.86    35172.82    637.70 o   0.25034
  -2  -2   2   220072.61   197600.17   2681.11 o   0.19416
  -1  -2   2    38479.71    35864.66    621.19 o   0.14668
   0  -2   2       33.06      205.53     75.24 o   0.11886
   1  -2   2     3660.39     3672.99    100.93 o   0.12462
   2  -2   2   231250.91   196920.27   2749.93 o   0.16040
   3  -2   2      185.23     2161.77    122.95 o   0.21146
   4  -2   2     3908.71     3971.20    164.24 o   0.26925
   5  -2   2      365.27      378.95    196.36 o   0.33025
   6  -2   2     6850.64     5256.70    975.37 o   0.39298
   7  -2   2     1015.76     1324.96    400.97 o   0.45672
   8  -2   2     4526.86     4017.08    651.47 o   0.52109
   9  -2   2     6034.43     6632.12   1271.74 o   0.58590
  -8  -1   2      445.98      313.81   1045.10 o   0.54547
  -7  -1   2     6247.55     5843.94    556.96 o   0.47994
  -6  -1   2    23019.58    22703.18    566.13 o   0.41465
  -5  -1   2   110098.03   117510.98   2283.81 o   0.34974
  -4  -1   2    12296.97    10606.07    322.06 o   0.28547
  -3  -1   2   104518.71    94797.70   1653.44 o   0.22240
  -2  -1   2      426.44      708.36     99.10 o   0.16194
  -1  -1   2    99405.20    92851.55   1554.35 o   0.10852
   0  -1   2     1066.18      104.60     75.24 o   0.07824
   1  -1   2    17329.65    20913.03    465.20 o   0.09623
   2  -1   2    11920.69    10266.58    323.90 o   0.14557
   3  -1   2    39305.42    30638.24    554.21 o   0.20473
   4  -1   2    55662.81    56517.10    932.24 o   0.26726
   5  -1   2     2714.56     2362.72    206.45 o   0.33126
   6  -1   2     1032.52      950.59    243.15 o   0.39602
   7  -1   2      770.59      558.79    583.57 o   0.46122
   8  -1   2      399.17        0.00    662.48 o   0.52670
   9  -1   2      215.01        0.00   1254.30 o   0.59235
  -8   0   2    41176.86    46486.34   3171.09 o   0.53100
  -7   0   2     1146.52     1742.45    475.30 o   0.46529
  -6   0   2     9156.04     7723.10    619.35 o   0.39978
  -5   0   2    26726.86    24121.73    880.86 o   0.33457
  -4   0   2    53378.17    51667.80   1128.60 o   0.26991
  -3   0   2      423.05      793.69    105.52 o   0.20629
  -2   0   2    15830.14    18565.91    367.94 o   0.14508
  -1   0   2    22356.06    11543.82    320.23 o   0.09131
   1   0   2   150757.70   113794.86   3029.78 o   0.09638
   2   0   2    41922.65    42958.32    755.15 o   0.15150
   3   0   2   175642.72   178962.70   2872.88 o   0.21310
   4   0   2    72647.61    70537.41   1141.44 o   0.27687
   5   0   2    25863.27    27198.31    638.62 o   0.34161
   6   0   2     2609.22     3090.34    167.00 o   0.40686
   7   0   2    12296.36    11632.82    309.22 o   0.47240
   8   0   2     6116.39     8677.36   1254.30 o   0.53812
  -9   1   2     5876.37     5917.34   1672.71 o   0.58754
  -8   1   2       50.61        0.00    493.65 o   0.52219
  -7   1   2     2599.19     1353.40    428.50 o   0.45711
  -6   1   2      181.42        0.00    327.57 o   0.39244
  -5   1   2    17612.02    15682.02    681.75 o   0.32843
  -4   1   2   106883.08   105421.20   3293.12 o   0.26554
  -3   1   2     2983.45     2599.45    110.11 o   0.20481
  -2   1   2   246450.81   233959.42   4055.61 o   0.14892
  -1   1   2      652.43      829.47     81.66 o   0.10582
   0   1   2   675887.00   556108.25  10652.87 o   0.09493
   1   1   2   265444.94   253391.50   4585.05 o   0.12497
   2   1   2   251892.83   221071.36   8014.89 o   0.17612
   3   1   2     7781.46     7829.54    218.38 o   0.23496
   4   1   2     1118.01     1324.96    124.79 o   0.29697
   5   1   2    15695.01    16712.44    503.74 o   0.36051
   6   1   2       26.39      227.55    162.41 o   0.42489
   7   1   2     8138.94     7894.69    338.58 o   0.48979
   8   1   2    22631.99    25074.16    824.89 o   0.55502
  -9   2   2      616.48     1403.87    701.93 o   0.58352
  -8   2   2      813.83     1742.45    835.90 o   0.51933
  -7   2   2      346.39       94.51    372.53 o   0.45575
  -6   2   2     5961.06     5236.51    438.59 o   0.39307
  -5   2   2     2333.04     1802.09    418.41 o   0.33180
  -4   2   2    18960.47    21289.22    412.90 o   0.27289
  -3   2   2    81989.41    79227.63   1544.25 o   0.21826
  -2   2   2  1623594.88  1514528.00  24408.01 o   0.17205
  -1   2   2  1447215.38  1378143.75  25922.90 o   0.14268
   0   2   2      504.52     1926.88    117.45 o   0.14109
   1   2   2    40523.47    34692.02    756.99 o   0.16807
   2   2   2     2998.58     2458.14    155.99 o   0.21303
   3   2   2     1428.55      723.04    111.94 o   0.26703
   4   2   2    30877.94    30084.95    796.44 o   0.32561
   5   2   2     6610.22     5287.90    279.86 o   0.38669
   6   2   2       27.13      534.02    256.00 o   0.44926
   7   2   2   159620.56   177384.52   4223.53 o   0.51276
   8   2   2     1312.12     1444.24    405.56 o   0.57690
  -9   3   2     1236.64      418.41    975.37 o   0.58488
  -8   3   2      863.60      503.74    679.91 o   0.52252
  -7   3   2     1748.61     1668.12    438.59 o   0.46126
  -6   3   2     2302.13     2508.61    523.01 o   0.40161
  -5   3   2     2944.30     2571.92    150.48 o   0.34440
  -4   3   2    32623.53    32634.85    935.91 o   0.29108
  -3   3   2    63400.74    59208.30    930.41 o   0.24420
  -2   3   2    67448.64    66423.08   1294.68 o   0.20816
  -1   3   2   368747.88   338110.75   7894.69 o   0.18926
   0   3   2     3012.43     3455.53    178.92 o   0.19262
   1   3   2      183.26      499.15    127.54 o   0.21720
   2   3   2        0.81      110.11    101.85 o   0.25699
   3   3   2    66419.62    67028.67   1532.32 o   0.30611
   4   3   2    65410.55    68796.80   2363.63 o   0.36077
   5   3   2     4911.93     4949.32    375.28 o   0.41881
   6   3   2    16117.96    17789.65    655.14 o   0.47899
   7   3   2     1005.98      245.91    812.96 o   0.54061
  -9   4   2      701.06      946.92    624.86 o   0.59158
  -8   4   2     1999.22     1663.54    668.90 o   0.53165
  -7   4   2        0.11        0.00    274.35 o   0.47341
  -6   4   2     1735.56     2104.88    132.13 o   0.41759
  -5   4   2      325.01     1728.68    133.05 o   0.36529
  -4   4   2    74595.30    75251.84   1322.20 o   0.31825
  -3   4   2   442598.63   449192.34   6389.89 o   0.27915
  -2   4   2    63164.95    66448.77   1223.11 o   0.25171
  -1   4   2     4933.45     6292.63    252.33 o   0.23996
   0   4   2     6097.60     6494.49    245.91 o   0.24616
   1   4   2     9540.61    11724.58    489.98 o   0.26908
   2   4   2     2154.30     2409.51    366.11 o   0.30497
   3   4   2     9683.40    11261.21    453.27 o   0.34986
   4   4   2    40935.15    44752.15   1057.95 o   0.40073
   5   4   2   189136.22   227286.02   5765.95 o   0.45559
   6   4   2     1067.89      915.72    289.95 o   0.51316
   7   4   2      459.11      304.63    550.54 o   0.57262
  -8   5   2      743.19      150.48    509.25 o   0.54641
  -7   5   2       78.66      526.68    129.38 o   0.49170
  -6   5   2    18361.66    18217.23    634.95 o   0.44019
  -5   5   2    81646.66    80169.96   1681.89 o   0.39314
  -4   5   2    25465.55    26978.09    585.40 o   0.35234
  -3   5   2    45315.19    45132.02    773.50 o   0.32018
  -2   5   2     1303.19     1291.92    156.90 o   0.29947
  -1   5   2     4409.57     5029.15    307.38 o   0.29264
   0   5   2      994.30     1641.51    136.72 o   0.30065
   1   5   2     4498.63     5021.81    407.40 o   0.32239
   2   5   2    66806.16    69840.07   1491.95 o   0.35535
   3   5   2    85625.40    96538.30   2649.91 o   0.39673
   4   5   2      287.65      263.34    237.65 o   0.44420
   5   5   2     4010.15     4523.57    351.43 o   0.49601
  -8   6   2      591.31     1219.44    557.88 o   0.56638
  -7   6   2     7234.40     7208.35    779.93 o   0.51549
  -6   6   2   242150.05   256864.45   5118.15 o   0.46847
  -5   6   2    12634.79    10837.30    542.28 o   0.42660
  -4   6   2    26084.47    23699.65    707.44 o   0.39154
  -3   6   2      203.28     2666.43    161.49 o   0.36525
  -2   6   2    21293.38    22215.04    669.82 o   0.34973
  -1   6   2        7.91       60.56    183.51 o   0.34641
   0   6   2      734.76     1019.41    144.97 o   0.35565
   1   6   2     4119.39     3304.13    331.24 o   0.37652
   2   6   2   187085.56   211804.00   3862.93 o   0.40723
   3   6   2     9877.89    12260.43    708.36 o   0.44575
   4   6   2     6717.90     7700.16    763.41 o   0.49025
   5   6   2       49.39      374.36    434.92 o   0.53925
   6   6   2     1751.09     1621.33    702.85 o   0.59164
  -8   7   2      451.94     1403.87    451.44 o   0.59102
  -7   7   2    45658.63    42558.27   1339.64 o   0.54404
  -6   7   2     4321.36     3363.77    268.85 o   0.50145
  -5   7   2       34.95      836.81    230.31 o   0.46444
  -4   7   2    12237.07    11708.98    585.40 o   0.43446
  -3   7   2      496.57      752.40    156.90 o   0.41304
  -2   7   2     8678.60     8080.95    401.89 o   0.40154
  -1   7   2     1942.47     1399.28    233.98 o   0.40083
   0   7   2      931.80     1167.14    287.20 o   0.41095
   1   7   2   194778.94   220631.89   5251.20 o   0.43115
   2   7   2     4145.24     6054.06   1393.77 o   0.46010
   3   7   2     4125.41     4649.28    476.21 o   0.49628
   4   7   2     3706.05     3830.81    653.30 o   0.53822
   5   7   2     4098.56     4263.90    701.93 o   0.58469
  -7   8   2     1910.27     1505.72    649.63 o   0.57666
  -6   8   2     3492.14     2623.30    545.03 o   0.53827
  -5   8   2      525.98      940.50    380.79 o   0.50570
  -4   8   2     1326.83      984.54    326.65 o   0.48012
  -3   8   2     3255.79     3067.40    240.40 o   0.46270
  -2   8   2    24598.27    26158.71   1197.42 o   0.45438
  -1   8   2     4637.31     5913.67    802.86 o   0.45566
   0   8   2    28287.22    31342.01   1424.05 o   0.46645
   1   8   2    84503.05    94834.41   2664.59 o   0.48613
   2   8   2      604.69      697.35    870.76 o   0.51367
   3   8   2      536.02      771.67    541.36 o   0.54790
   4   8   2        4.08      307.38    427.58 o   0.58763
  -6   9   2      691.90     1287.34    603.75 o   0.57821
  -5   9   2      183.09        0.00    841.40 o   0.54960
  -4   9   2        2.98       33.95    521.17 o   0.52780
  -3   9   2     1423.50     1197.42    432.17 o   0.51370
  -2   9   2     9693.71     9431.60    754.23 o   0.50793
  -1   9   2     2263.29     2260.87    459.70 o   0.51077
   0   9   2      558.64      469.79    431.25 o   0.52208
   1   9   2      590.29      499.15    522.09 o   0.54134
   2   9   2      795.74      850.58    767.08 o   0.56773
  -4  10   2     7349.09     9244.42    875.35 o   0.57700
  -3  10   2     3139.18     3221.55    766.16 o   0.56567
  -1  10   2      678.12     1085.47    952.43 o   0.56608
   0  10   2      379.55       31.20    653.30 o   0.57781
   1 -11   3       66.04       22.94    463.37 o   0.59437
   2 -11   3      457.22     1235.04    828.56 o   0.59000
   3 -11   3     1297.15     2074.60    895.54 o   0.59306
  -1 -10   3    11019.16     9155.41    693.68 o   0.56946
   0 -10   3     1676.38     2113.14    454.19 o   0.55069
   1 -10   3      574.59      810.21    356.93 o   0.53947
   2 -10   3     1567.50     4564.86   1533.24 o   0.53628
   3 -10   3     3066.70     3205.95    897.37 o   0.54124
   4 -10   3      957.75      669.82    360.60 o   0.55416
   5 -10   3      402.17      608.34    430.34 o   0.57448
  -3  -9   3      977.48      402.81    573.47 o   0.57431
  -2  -9   3    18890.75    15123.22    773.50 o   0.54125
  -1  -9   3      109.06        4.59    190.85 o   0.51466
   0  -9   3       11.77      167.91    434.01 o   0.49556
   1  -9   3     1225.82     1294.68    300.96 o   0.48485
   2  -9   3     1019.32      776.26    325.73 o   0.48309
   3  -9   3       57.10        0.00    377.12 o   0.49037
   4  -9   3       49.38        0.00    365.19 o   0.50630
   5  -9   3        3.13      274.35    264.26 o   0.53011
   6  -9   3     5649.45     5107.14   1006.56 o   0.56078
  -4  -8   3      209.08        0.00    522.09 o   0.56318
  -3  -8   3     3312.76     2827.00    322.98 o   0.52272
  -2  -8   3       86.95        0.00    364.27 o   0.48796
  -1  -8   3     3787.86     4239.13    245.91 o   0.46017
   0  -8   3     2456.25     1874.58    280.77 o   0.44068
   1  -8   3    10252.34    10707.92    467.96 o   0.43062
   2  -8   3       84.71        0.00    352.34 o   0.43065
   3  -8   3    22602.28    21088.28    923.98 o   0.44078
   4  -8   3     2954.42     2710.47    305.55 o   0.46032
   5  -8   3     2022.10     1450.66    278.02 o   0.48816
   6  -8   3      538.39      662.48    354.18 o   0.52297
   7  -8   3    11411.69     9832.57    845.07 o   0.56346
  -5  -7   3       81.61      477.13    575.31 o   0.56227
  -4  -7   3       22.84        2.75    298.21 o   0.51493
  -3  -7   3       47.70      120.20    273.43 o   0.47218
  -2  -7   3     4513.14     4127.18    256.92 o   0.43537
  -1  -7   3    10569.58    10388.61    366.11 o   0.40612
   0  -7   3    26113.54    26897.35    791.85 o   0.38615
   1  -7   3     4328.94     5028.23    296.37 o   0.37694
   2  -7   3     6555.11     6017.36    456.03 o   0.37927
   3  -7   3     7811.53     8192.89    460.62 o   0.39294
   4  -7   3      855.24      494.56    182.59 o   0.41684
   5  -7   3     3759.08     3296.79    270.68 o   0.44932
   6  -7   3     1088.94     1166.22    305.55 o   0.48870
   7  -7   3     1108.06     1077.22    166.08 o   0.53343
   8  -7   3     1866.98     1652.53    585.40 o   0.58229
  -6  -6   3      843.86      579.90    519.34 o   0.57161
  -5  -6   3      682.60      152.31    455.11 o   0.51835
  -4  -6   3      175.92      106.44    277.10 o   0.46844
  -3  -6   3      188.06      201.86    220.21 o   0.42305
  -2  -6   3     9569.36     9467.38    315.64 o   0.38380
  -1  -6   3      626.37      457.86    133.96 o   0.35273
   0  -6   3      214.64      187.18    121.12 o   0.33216
   1  -6   3    71123.35    68903.23   1351.57 o   0.32410
   2  -6   3    44164.20    44877.85   1108.41 o   0.32945
   3  -6   3    25730.66    23861.14    604.67 o   0.34760
   4  -6   3        6.83      111.02    204.62 o   0.37670
   5  -6   3     1733.14     1377.26    186.26 o   0.41446
   6  -6   3      874.57      790.94    130.29 o   0.45874
   7  -6   3      449.13      430.34    183.51 o   0.50784
   8  -6   3     2478.45     2117.73    375.28 o   0.56050
  -7  -5   3      769.78     1399.28    542.28 o   0.59073
  -6  -5   3      609.67     1235.04    440.43 o   0.53278
  -5  -5   3       63.17       18.35    326.65 o   0.47701
  -4  -5   3     1264.08     1029.50    238.57 o   0.42428
  -3  -5   3    24247.21    24965.89    915.72 o   0.37588
  -2  -5   3        7.74      124.79    128.46 o   0.33369
  -1  -5   3     5604.86     5983.41    204.62 o   0.30034
   0  -5   3       69.10       82.58    152.31 o   0.27902
   1  -5   3    34960.71    40241.42    826.72 o   0.27256
   2  -5   3    11205.90    10543.68    342.25 o   0.28200
   3  -5   3     7372.00     6382.55    265.17 o   0.30585
   4  -5   3      880.38     1038.68     97.26 o   0.34112
   5  -5   3    10486.31     9943.60    278.94 o   0.38467
   6  -5   3    16005.95    15726.06    427.58 o   0.43402
   7  -5   3        0.80        0.00    149.56 o   0.48740
   8  -5   3     1865.49     1679.13    448.69 o   0.54364
  -7  -4   3      370.61      516.59    627.61 o   0.55735
  -6  -4   3      437.72      279.86    266.09 o   0.49726
  -5  -4   3     2625.97     2940.78    338.58 o   0.43896
  -4  -4   3     6332.16     6607.35    393.63 o   0.38327
  -3  -4   3      410.54      373.45    189.02 o   0.33151
  -2  -4   3      508.27      595.50    174.34 o   0.28583
  -1  -4   3    49922.66    59848.76   1145.11 o   0.24957
   0  -4   3     5767.44     7984.61    273.43 o   0.22731
   1  -4   3    64912.52    62057.32   1034.09 o   0.22325
   2  -4   3    12185.95    11517.21    247.74 o   0.23834
   3  -4   3    18456.07    20587.29    412.90 o   0.26938
   4  -4   3       10.97       52.30    134.88 o   0.31163
   5  -4   3     2186.59     2845.35    179.84 o   0.36119
   6  -4   3     3732.32     3428.00    212.87 o   0.41544
   7  -4   3    30189.80    31669.58   1024.00 o   0.47278
   8  -4   3    11924.03    12572.41   1172.64 o   0.53220
   9  -4   3      677.04     1054.28    787.27 o   0.59308
  -8  -3   3      130.62     1463.51   1114.84 o   0.59080
  -7  -3   3        6.56       92.67    230.31 o   0.52784
  -6  -3   3      398.27      489.98    215.63 o   0.46581
  -5  -3   3     8420.57     9581.16    318.39 o   0.40513
  -4  -3   3    40527.05    38983.45    780.84 o   0.34652
  -3  -3   3     5321.92     5881.56    217.46 o   0.29123
  -2  -3   3     5822.81     6533.03    399.14 o   0.24155
  -1  -3   3    18867.30    16709.68    404.64 o   0.20167
   0  -3   3   147389.92   145335.05   2150.76 o   0.17829
   1  -3   3    62721.93    49038.07    718.45 o   0.17803
   2  -3   3     7416.62     7078.97    196.36 o   0.20098
   3  -3   3     7633.58     7279.00    262.42 o   0.24059
   4  -3   3     3107.16     3673.91    171.58 o   0.29012
   5  -3   3    10213.82    10242.72    329.40 o   0.34532
   6  -3   3      396.16      233.98    126.62 o   0.40387
   7  -3   3     3285.38     4118.93    486.31 o   0.46452
   8  -3   3      263.78      401.89    466.12 o   0.52653
   9  -3   3      646.94       41.29    732.21 o   0.58947
  -8  -2   3      204.23      567.05    648.71 o   0.56709
  -7  -2   3     1117.42      942.33    230.31 o   0.50289
  -6  -2   3     6053.70     5517.29    309.22 o   0.43931
  -5  -2   3    10133.92     9398.57    296.37 o   0.37667
  -4  -2   3    19819.51    20840.54    456.94 o   0.31553
  -3  -2   3   611453.00   629718.63   8724.16 o   0.25697
  -2  -2   3   110496.39   102583.20   1573.62 o   0.20322
  -1  -2   3       20.78       69.73     96.34 o   0.15923
   0  -2   3     1730.99     1021.24    122.04 o   0.13492
   1  -2   3    43752.75    37931.93    576.23 o   0.14087
   2  -2   3    21173.41    19188.93    352.34 o   0.17401
   3  -2   3    61166.38    56179.44    881.78 o   0.22250
   4  -2   3     1137.45      910.22    160.57 o   0.27843
   5  -2   3   134805.56   149412.69   2560.91 o   0.33813
   6  -2   3    21047.84    22050.80    640.46 o   0.39992
   7  -2   3     6242.11     6893.63   1393.77 o   0.46296
   8  -2   3      198.85     1219.44   1045.10 o   0.52680
   9  -2   3       46.26        0.00   1184.57 o   0.59118
  -8  -1   3     3458.35     4355.66   1219.44 o   0.54812
  -7  -1   3     5005.16     6173.34    749.65 o   0.48319
  -6  -1   3     3960.97     3894.12    195.44 o   0.41869
  -5  -1   3     4897.16     5125.49    198.19 o   0.35486
  -4  -1   3    91151.08    94932.58   1550.68 o   0.29213
  -3  -1   3    66764.99    64676.04   1040.51 o   0.23140
  -2  -1   3   131454.22   110430.16   1664.45 o   0.17477
  -1  -1   3    20685.81    17584.12    320.23 o   0.12782
   0  -1   3      539.11      249.58     62.39 o   0.10450
   1  -1   3      152.41     1010.23    106.44 o   0.11957
   2  -1   3   115944.08    95637.26   1587.38 o   0.16268
   3  -1   3   287295.91   283459.00   3802.37 o   0.21777
   4  -1   3   142755.67   140823.41   2609.54 o   0.27781
   5  -1   3      387.11     1071.71    157.82 o   0.34018
   6  -1   3     3043.01     2360.88    183.51 o   0.40381
   7  -1   3       12.79        0.00    106.44 o   0.46818
  -8   0   3    31164.95    37913.58   2787.55 o   0.53440
  -7   0   3     6234.22     5473.24    612.93 o   0.46942
  -6   0   3       37.08        0.00    268.85 o   0.40486
  -5   0   3    70135.53    68651.83   2241.60 o   0.34099
  -4   0   3    23930.78    19434.84    373.45 o   0.27825
  -3   0   3     3629.31     4001.48    171.58 o   0.21763
  -2   0   3    25750.46    24518.12    428.50 o   0.16154
  -1   0   3     3837.22     9094.85    198.19 o   0.11671
   0   0   3   538711.25   487817.03   9359.11 o   0.09969
   1   0   3   377499.09   348255.25   5350.29 o   0.12267
   2   0   3     1707.00     4065.71    252.33 o   0.17015
   3   0   3   103605.27   110131.96   1768.14 o   0.22726
   4   0   3    46229.76    48442.57    967.11 o   0.28833
   5   0   3     1159.86     1460.76    141.30 o   0.35130
   6   0   3     7760.51     9094.85    414.74 o   0.41531
   7   0   3      598.35      907.47    165.16 o   0.47994
   8   0   3     2415.61     1777.31   1079.97 o   0.54498
  -9   1   3      724.92      488.14   1114.84 o   0.59102
  -8   1   3     8720.03     8585.61    874.43 o   0.52633
  -7   1   3    28486.80    30184.97   1285.50 o   0.46209
  -6   1   3     6797.60     7390.94   2119.56 o   0.39853
  -5   1   3     7972.39     6726.63    504.66 o   0.33603
  -4   1   3   128854.80   122212.54   3711.53 o   0.27532
  -3   1   3     3771.88     3823.47    154.15 o   0.21789
  -2   1   3     1267.43     2762.77    144.06 o   0.16717
  -1   1   3    67689.86    68365.55   1092.81 o   0.13116
   0   1   3   318994.91   303381.09   4340.06 o   0.12352
   1   1   3   309565.06   254937.58   4147.37 o   0.14866
   2   1   3   135383.77   126589.30   2471.91 o   0.19426
   3   1   3       88.90      214.71    121.12 o   0.24933
   4   1   3     7948.36     7392.78    259.67 o   0.30885
   5   1   3    19049.69    18741.16    515.67 o   0.37067
   6   1   3     3446.05     2991.25    211.96 o   0.43383
   7   1   3     5223.49     4438.24    398.22 o   0.49780
   8   1   3        2.89      226.64    398.22 o   0.56231
  -9   2   3     2055.77      835.90   1045.10 o   0.58764
  -8   2   3      182.19       69.73    767.08 o   0.52418
  -7   2   3     4148.46     3916.15    498.23 o   0.46153
  -6   2   3     8782.62     7777.24    644.13 o   0.40005
  -5   2   3     4926.67     5441.13    490.89 o   0.34039
  -4   2   3    19502.12    21340.61    494.56 o   0.28369
  -3   2   3      253.66      745.06     82.58 o   0.23215
  -2   2   3    15375.20    14708.48    340.41 o   0.18998
  -1   2   3    61364.95    53706.62    943.25 o   0.16458
   0   2   3     8942.83     9895.88    281.69 o   0.16393
   1   2   3      331.08      623.02    150.48 o   0.18829
   2   2   3    53232.57    42827.10    946.92 o   0.22983
   3   2   3     1078.89      864.34    186.26 o   0.28104
   4   2   3    12361.78    11742.93    411.07 o   0.33755
   5   2   3     7384.58     7087.23    355.10 o   0.39710
   6   2   3    19842.66    21235.09    654.22 o   0.45851
   7   2   3      242.92      542.28    256.00 o   0.52111
   8   2   3      335.06      336.74    437.68 o   0.58454
  -9   3   3     6773.28     7688.23    957.93 o   0.58960
  -8   3   3     2421.74     2652.67   1202.00 o   0.52802
  -7   3   3     1761.70     1114.84    557.88 o   0.46774
  -6   3   3     4306.62     4232.70    455.11 o   0.40933
  -5   3   3     5743.86     5584.27    206.45 o   0.35371
  -4   3   3     4508.11     4331.80    164.24 o   0.30243
  -3   3   3    13853.06    12653.15    315.64 o   0.25808
  -2   3   3   103603.56    93569.08   1502.05 o   0.22482
  -1   3   3     8267.96     6659.65    244.99 o   0.20802
   0   3   3   169893.64   173206.84   3081.17 o   0.21164
   1   3   3     5695.73     6165.08    322.98 o   0.23474
   2   3   3      107.84      123.87    114.69 o   0.27241
   3   3   3     4282.74     3059.14    232.14 o   0.31954
   4   3   3    13001.98    12720.13    430.34 o   0.37255
   5   3   3      445.00      512.92    211.04 o   0.42927
   6   3   3     8010.64     8572.76    462.45 o   0.48842
   7   3   3    10845.56    11326.36    925.82 o   0.54920
  -8   4   3     1257.01     1847.05    517.50 o   0.53773
  -7   4   3       73.32      156.90    345.00 o   0.48048
  -6   4   3     1691.73     1760.80    155.99 o   0.42587
  -5   4   3    14114.80    13124.78    398.22 o   0.37504
  -4   4   3   350673.16   370154.66   6021.95 o   0.32976
  -3   4   3    98688.88   106761.76   1752.54 o   0.29261
  -2   4   3    18812.47    16839.06    394.55 o   0.26700
  -1   4   3    33730.23    31768.68    790.02 o   0.25642
   0   4   3     6443.16     7066.13    367.02 o   0.26269
   1   4   3     6547.01     5595.28    256.00 o   0.28470
   2   4   3     5389.13     5880.64    421.16 o   0.31921
   3   4   3      185.47       61.48    218.38 o   0.36266
   4   4   3     1728.06     1776.40    255.08 o   0.41225
   5   4   3   114063.30   122337.34   2750.84 o   0.46601
   6   4   3        3.65        0.00    278.94 o   0.52266
   7   4   3      104.94      592.74    542.28 o   0.58135
  -8   5   3       86.37        0.00    488.14 o   0.55299
  -7   5   3       67.02      437.68    117.45 o   0.49924
  -6   5   3    19140.08    19307.29    587.24 o   0.44886
  -5   5   3     1604.63     1976.42    174.34 o   0.40312
  -4   5   3    35425.03    33526.72    727.63 o   0.36376
  -3   5   3    35888.66    39730.34    823.97 o   0.33307
  -2   5   3     7288.39     9676.59    394.55 o   0.31359
  -1   5   3     7364.83     6627.54    391.80 o   0.30747
   0   5   3     2272.90     2715.06    218.38 o   0.31548
   1   5   3    22044.16    22511.42   1812.18 o   0.33661
   2   5   3     2988.18     3685.84    240.40 o   0.36862
   3   5   3     8076.13     8496.60    543.20 o   0.40896
   4   5   3     3031.82     3386.71    524.84 o   0.45542
   5   5   3     1232.54      923.98    462.45 o   0.50631
   6   5   3      283.03        0.00    975.37 o   0.56044
  -8   6   3       62.46      468.87    490.89 o   0.57336
  -7   6   3     5845.40     5693.46    380.79 o   0.52337
  -6   6   3    32936.52    33862.55    899.21 o   0.47738
  -5   6   3   150260.38   157645.97   3038.96 o   0.43664
  -4   6   3     3347.36     4159.30    198.19 o   0.40275
  -3   6   3      887.91     1914.95    199.11 o   0.37756
  -2   6   3      782.29      866.18    197.28 o   0.36289
  -1   6   3    14246.47    14613.06    756.07 o   0.36003
   0   6   3      233.65      323.90    170.67 o   0.36925
   1   6   3       87.94      434.92    190.85 o   0.38969
   2   6   3     9856.65    11666.77    614.77 o   0.41972
   3   6   3   346874.03   398437.50   7129.44 o   0.45746
   4   6   3       18.60        0.00    598.25 o   0.50116
   5   6   3        3.68      122.04    392.72 o   0.54940
  -7   7   3     5038.50     3116.95    528.51 o   0.55217
  -6   7   3     3137.18     2845.35    278.02 o   0.51049
  -5   7   3    18241.81    17812.59    643.21 o   0.47444
  -4   7   3      536.53      659.73    179.84 o   0.44540
  -3   7   3     3610.54     2968.31    327.57 o   0.42481
  -2   7   3     3820.17     3151.82    406.48 o   0.41393
  -1   7   3     3472.91     3806.96    342.25 o   0.41353
   0   7   3    16474.56    17245.54    766.16 o   0.42363
   1   7   3    11019.75    12268.69    597.33 o   0.44352
   2   7   3     3446.76     3393.14    446.85 o   0.47197
   3   7   3       32.39      166.08    392.72 o   0.50753
   4   7   3    16125.34    18864.11   1498.38 o   0.54883
  -7   8   3    22536.64    19806.45   3694.10 o   0.58496
  -6   8   3     6519.93     4454.75   1140.53 o   0.54737
  -5   8   3      252.60     1072.63    338.58 o   0.51560
  -4   8   3     2268.34     2468.24    264.26 o   0.49078
  -3   8   3      834.83      624.86    251.41 o   0.47400
  -2   8   3     7321.66     6619.28    406.48 o   0.46614
  -1   8   3     1399.23     2210.40    326.65 o   0.46764
   0   8   3    23609.82    24219.91   1069.87 o   0.47841
   1   8   3    21821.34    23492.29    902.88 o   0.49786
   2   8   3     2742.67     4878.67   1184.57 o   0.52501
   3   8   3      176.00        0.00    627.61 o   0.55875
  -5   9   3        3.44      142.22    421.16 o   0.55937
  -4   9   3      123.33        0.00    556.04 o   0.53819
  -3   9   3       28.40      554.21    679.91 o   0.52459
  -2   9   3       44.83        0.00    338.58 o   0.51917
  -1   9   3    87059.13   101587.65   4511.64 o   0.52218
   0   9   3      206.37        0.00    720.28 o   0.53347
   1   9   3     3565.87     5784.30   1324.04 o   0.55255
  -4  10   3     2433.47     2669.18    655.14 o   0.58713
  -3  10   3       13.60      219.30    795.52 o   0.57620
  -2  10   3    12198.07    11360.31   1069.87 o   0.57279
   1 -11   4     2774.82     2737.08    979.95 o   0.59439
   2 -11   4     1021.53     1625.00    644.13 o   0.59022
  -1 -10   4      759.76     1492.87    546.87 o   0.56970
   0 -10   4    41752.54    40899.31   1767.22 o   0.55115
   1 -10   4       66.63        0.00    157.82 o   0.54016
   2 -10   4      539.37      589.99    548.70 o   0.53719
   3 -10   4     2276.77     2164.52    350.51 o   0.54237
   4 -10   4      648.85      670.74    313.81 o   0.55547
   5 -10   4     1543.64     1209.34   1202.00 o   0.57595
  -3  -9   4     6578.01     4659.37    655.14 o   0.57475
  -2  -9   4     5258.69     3940.92    409.23 o   0.54194
  -1  -9   4      100.86      554.21    567.97 o   0.51562
   0  -9   4      152.10      707.44    333.99 o   0.49680
   1  -9   4     5463.06     4986.02    394.55 o   0.48636
   2  -9   4      250.52      310.14    260.59 o   0.48485
   3  -9   4     1730.44      920.31    533.10 o   0.49235
   4  -9   4       50.96      288.11    280.77 o   0.50845
   5  -9   4     1471.36     1148.78    662.48 o   0.53238
   6  -9   4       28.76        0.00    404.64 o   0.56315
  -4  -8   4     1455.02     1389.19    515.67 o   0.56407
  -3  -8   4    12661.30    11250.20    857.00 o   0.52391
  -2  -8   4     2026.57     1396.53    445.93 o   0.48946
  -1  -8   4      922.78     1291.01    292.70 o   0.46202
   0  -8   4      379.05     1001.06    286.28 o   0.44289
   1  -8   4      172.96      255.08    211.96 o   0.43315
   2  -8   4     3894.46     3697.77    293.62 o   0.43346
   3  -8   4     5314.58     4452.92    337.66 o   0.44379
   4  -8   4       20.66      291.78    285.36 o   0.46346
   5  -8   4    15527.09    15927.92    628.53 o   0.49137
   6  -8   4       23.59      300.04    300.96 o   0.52619
   7  -8   4     4793.66     4310.70    535.85 o   0.56666
  -5  -7   4     5784.77     4063.87    886.36 o   0.56358
  -4  -7   4    48341.55    42071.96   1613.99 o   0.51660
  -3  -7   4     1434.66     1433.23    282.61 o   0.47425
  -2  -7   4       21.63      137.63    225.72 o   0.43789
  -1  -7   4    23901.17    25133.80    756.07 o   0.40911
   0  -7   4    10089.81     9378.38    342.25 o   0.38960
   1  -7   4    16724.85    17986.01    490.89 o   0.38078
   2  -7   4     1479.81     1669.04    132.13 o   0.38340
   3  -7   4     3568.78     3327.07    223.88 o   0.39723
   4  -7   4     6702.18     5936.61    305.55 o   0.42116
   5  -7   4     2240.94     2642.57    278.02 o   0.45360
   6  -7   4      652.87      475.30    233.98 o   0.49287
   7  -7   4      152.37      230.31    167.91 o   0.53748
   8  -7   4     1789.33      838.65    419.32 o   0.58621
  -6  -6   4       24.37      261.50    640.46 o   0.57333
  -5  -6   4     7232.10     6221.97    431.25 o   0.52048
  -4  -6   4     1276.90     1921.37    313.81 o   0.47104
  -3  -6   4     6180.12     4600.65    315.64 o   0.42621
  -2  -6   4    25432.17    26148.62    693.68 o   0.38758
  -1  -6   4      757.12      525.76    166.08 o   0.35718
   0  -6   4        0.79        0.00    231.23 o   0.33724
   1  -6   4     1001.86     1869.07    138.55 o   0.32965
   2  -6   4     3817.55     4963.08    190.85 o   0.33527
   3  -6   4    28026.56    29021.50    695.51 o   0.35346
   4  -6   4       14.90        0.00    193.61 o   0.38243
   5  -6   4     8506.51     7494.63    258.75 o   0.41996
   6  -6   4      738.66      348.67    155.07 o   0.46397
   7  -6   4      275.52      435.84    175.25 o   0.51280
   8  -6   4      405.86      445.02    253.25 o   0.56520
  -7  -5   4     1151.32      488.14   1498.38 o   0.59280
  -6  -5   4    10516.50     9778.44    538.61 o   0.53530
  -5  -5   4       10.24        0.00    222.97 o   0.48007
  -4  -5   4      686.46      664.31    211.96 o   0.42800
  -3  -5   4    14120.84    13512.90    431.25 o   0.38038
  -2  -5   4    15431.59    18885.22    487.22 o   0.33910
  -1  -5   4     2341.05     2772.87    211.04 o   0.30673
   0  -5   4     1255.55     1251.55    179.84 o   0.28630
   1  -5   4     4207.78     4215.27    181.68 o   0.28044
   2  -5   4      205.51      467.96     86.25 o   0.29003
   3  -5   4    87477.13    91128.38   1372.67 o   0.31365
   4  -5   4     1164.42     1029.50    125.71 o   0.34847
   5  -5   4      227.47       59.64    129.38 o   0.39151
   6  -5   4     1344.96     1657.11    194.52 o   0.44036
   7  -5   4      182.35      321.15    189.93 o   0.49330
   8  -5   4       16.86        0.00    326.65 o   0.54915
  -7  -4   4       37.93      587.24    445.93 o   0.56019
  -6  -4   4      184.67      107.35    236.73 o   0.50068
  -5  -4   4     8871.38     8637.91    495.48 o   0.44310
  -4  -4   4      577.86      483.55    182.59 o   0.38831
  -3  -4   4     2758.30     2522.37    210.12 o   0.33768
  -2  -4   4     9902.60    13042.20    415.65 o   0.29336
  -1  -4   4   177794.38   180064.70   3154.57 o   0.25863
   0  -4   4    65629.73    63730.04   1102.91 o   0.23771
   1  -4   4     1477.51     1187.32     89.92 o   0.23435
   2  -4   4     2881.55     2760.02    125.71 o   0.24925
   3  -4   4    13997.19    12654.07    300.96 o   0.27950
   4  -4   4     4119.09     3803.29    189.02 o   0.32079
   5  -4   4     6318.24     5455.81    234.90 o   0.36944
   6  -4   4     4442.89     3513.34    203.70 o   0.42292
   7  -4   4      571.17      606.51    152.31 o   0.47961
   8  -4   4     4105.49     3344.51    706.52 o   0.53850
  -8  -3   4     2104.79     1324.04    383.54 o   0.59389
  -7  -3   4      323.83       74.32    518.42 o   0.53152
  -6  -3   4     1115.59      864.34    186.26 o   0.47023
  -5  -3   4     1838.32     1901.18    189.93 o   0.41049
  -4  -3   4    30124.33    29549.10    606.51 o   0.35311
  -3  -3   4    17918.69    19695.42    440.43 o   0.29944
  -2  -3   4     3470.50     3526.18    168.83 o   0.25186
  -1  -3   4    96927.66    98177.99   1406.62 o   0.21446
   0  -3   4    12078.39    10551.94    258.75 o   0.19326
   1  -3   4    68122.18    63947.50    919.39 o   0.19363
   2  -3   4    16757.26    14931.45    312.89 o   0.21548
   3  -3   4     1020.38     1024.91    109.19 o   0.25330
   4  -3   4    21951.16    24495.18    546.87 o   0.30114
   5  -3   4     2167.34     1729.60    163.33 o   0.35496
   6  -3   4     5327.95     4323.54    244.07 o   0.41244
   7  -3   4     1064.43     1558.02    230.31 o   0.47223
   8  -3   4     1416.66     1463.51    801.95 o   0.53357
  -8  -2   4       98.31        0.00   1219.44 o   0.57094
  -7  -2   4      123.84       84.42    266.09 o   0.50746
  -6  -2   4      462.15      180.76    274.35 o   0.44480
  -5  -2   4     1201.25     1104.74    132.13 o   0.38337
  -4  -2   4    23378.54    23458.34    483.55 o   0.32387
  -3  -2   4    48640.11    40919.50    829.47 o   0.26759
  -2  -2   4   231050.52   245984.97   3672.99 o   0.21704
  -1  -2   4     5928.55     5252.11    184.43 o   0.17720
   0  -2   4     1684.55     2035.15    132.13 o   0.15649
   1  -2   4     6115.52     6716.54    167.00 o   0.16238
   2  -2   4   137972.39   130274.23   1956.24 o   0.19246
   3  -2   4     1185.85     1595.64    114.69 o   0.23771
   4  -2   4    28028.80    27769.03    512.92 o   0.29114
   5  -2   4     8816.13    10006.91    345.92 o   0.34901
   6  -2   4    83494.83    90351.20   2503.10 o   0.40945
   7  -2   4      151.82      773.50    259.67 o   0.47147
   8  -2   4       47.35        0.00    940.50 o   0.53452
  -8  -1   4     3507.76     3798.70    940.50 o   0.55275
  -7  -1   4      454.34      735.88    707.44 o   0.48869
  -6  -1   4     3189.54     3113.28    287.20 o   0.42530
  -5  -1   4      834.19      731.30    155.99 o   0.36296
  -4  -1   4       71.03      293.62    107.35 o   0.30232
  -3  -1   4    10358.26    12311.82    286.28 o   0.24462
  -2  -1   4   350241.50   325820.00   4539.17 o   0.19256
  -1  -1   4     5765.34     3785.85    161.49 o   0.15201
   0  -1   4     2542.21     1480.02    108.27 o   0.13390
   1  -1   4      986.56      953.34     89.00 o   0.14677
   2  -1   4    12204.51    13138.54    298.21 o   0.18425
   3  -1   4     4431.22     3517.01    173.42 o   0.23483
   4  -1   4    31127.12    26357.82    573.47 o   0.29178
   5  -1   4     5621.67     7266.16    357.85 o   0.35202
   6  -1   4        1.81        0.00    157.82 o   0.41412
   7  -1   4     1478.01     2022.30    246.82 o   0.47735
   8  -1   4        9.31       12.85    130.29 o   0.54132
  -8   0   4      688.07      866.18    585.40 o   0.53982
  -7   0   4     2855.65     3185.77   1062.53 o   0.47583
  -6   0   4     1235.60     1375.42    321.15 o   0.41257
  -5   0   4   106235.28   116467.71   1879.16 o   0.35044
  -4   0   4       53.05        0.00    117.45 o   0.29017
  -3   0   4      918.17     1151.54    133.05 o   0.23319
  -2   0   4    48555.71    43650.16    733.13 o   0.18262
  -1   0   4     6199.93     3666.57    132.13 o   0.14530
   0   0   4       19.04     1338.72    108.27 o   0.13292
   1   0   4    29352.28    34607.60    626.69 o   0.15171
   2   0   4    20834.47    22007.67    530.35 o   0.19276
   3   0   4    67341.91    81072.84   1531.41 o   0.24513
   4   0   4     8706.61    10247.31    389.96 o   0.30301
   5   0   4        2.84       43.13    178.92 o   0.36377
   6   0   4     1239.61     1708.50    326.65 o   0.42619
   7   0   4      293.50      213.79    234.90 o   0.48963
   8   0   4       81.88       60.56    250.49 o   0.55375
  -8   1   4      550.91      940.50    801.95 o   0.53251
  -7   1   4     1206.68     1219.44    732.21 o   0.46938
  -6   1   4    59258.18    63092.33   2159.02 o   0.40725
  -5   1   4    10245.79     9965.62    362.44 o   0.34667
  -4   1   4     4212.35     6010.94    195.44 o   0.28862
  -3   1   4    38322.29    39637.67    691.84 o   0.23498
  -2   1   4    98080.84    85493.64   1379.09 o   0.18953
  -1   1   4     1861.07     1750.70    108.27 o   0.15943
   0   1   4   147699.91   140913.36   2678.36 o   0.15398
   1   1   4    39504.59    39342.21   1050.61 o   0.17547
   2   1   4   222456.38   234462.23   4452.92 o   0.21602
   3   1   4    26535.04    26328.46    568.89 o   0.26708
   4   1   4     1983.24     1911.28    270.68 o   0.32371
   5   1   4     5474.63     4969.50    257.83 o   0.38346
   6   1   4    26100.33    26934.97   1036.84 o   0.44507
   7   1   4     2065.53     2170.03    278.02 o   0.50786
   8   1   4       45.61      197.28    391.80 o   0.57144
  -8   2   4     3097.82     1975.51    560.63 o   0.53107
  -7   2   4    68711.56    70530.07   2469.15 o   0.46959
  -6   2   4        0.71      721.20    410.15 o   0.40962
  -5   2   4     2811.78     2450.80    161.49 o   0.35192
  -4   2   4    36856.84    37418.09    956.10 o   0.29783
  -3   2   4        0.04      369.78     97.26 o   0.24970
  -2   2   4    30493.82    22966.52    484.47 o   0.21164
  -1   2   4    30956.52    30451.98    745.98 o   0.18980
   0   2   4     1012.75     1536.00    216.54 o   0.18986
   1   2   4   280968.44   294633.97   4918.12 o   0.21181
   3   2   4     9557.12    11302.50    441.35 o   0.29812
   4   2   4     4039.14     3943.67    281.69 o   0.35223
   5   2   4     3926.67     4082.22    255.08 o   0.40994
   6   2   4     1557.68     1548.84    336.74 o   0.46993
   7   2   4      698.32      310.14    242.24 o   0.53141
   8   2   4       11.84      168.83    679.91 o   0.59394
  -8   3   4    14702.34    14172.63    973.53 o   0.53554
  -7   3   4      889.99      847.83    489.98 o   0.47646
  -6   3   4     7199.28     6676.17    221.13 o   0.41955
  -5   3   4     5311.45     5188.80    229.39 o   0.36581
  -4   3   4      596.32      478.05     98.18 o   0.31687
  -3   3   4     4928.41     5976.07    238.57 o   0.27530
  -2   3   4   161693.31   151308.38   2860.95 o   0.24488
  -1   3   4   161439.03   153934.44   2387.49 o   0.23007
   0   3   4   217770.41   223942.41   5167.70 o   0.23386
   1   3   4     6030.63     6001.76    472.54 o   0.25542
   2   3   4       10.63       92.67    151.40 o   0.29083
   3   3   4     1893.14     1747.95    182.59 o   0.33573
   4   3   4    60610.71    61104.90   1391.02 o   0.38684
   5   3   4    10959.98     9819.73    434.92 o   0.44200
   6   3   4      126.50      162.41    272.52 o   0.49988
   7   3   4     1114.73      353.26    505.58 o   0.55962
  -8   4   4     6080.82     6951.43    778.09 o   0.54577
  -7   4   4     1541.54     1015.74    381.70 o   0.48971
  -6   4   4     2004.12     1851.64    158.74 o   0.43653
  -5   4   4    20515.50    21903.07    588.16 o   0.38741
  -4   4   4    87654.78    90681.53   1580.04 o   0.34411
  -3   4   4   100466.11   107557.29   2013.13 o   0.30907
  -2   4   4    12399.09    12699.95    354.18 o   0.28537
  -1   4   4    38271.96    37343.77    845.99 o   0.27593
   0   4   4     2077.72     3314.23    225.72 o   0.28218
   1   4   4     5192.44     3972.12    199.11 o   0.30317
   2   4   4     2393.46     2249.86    205.53 o   0.33614
   3   4   4     4575.75     4285.92    383.54 o   0.37797
   4   4   4    59117.02    62194.96   1475.44 o   0.42605
   5   4   4     4139.74     4417.13    333.99 o   0.47851
   6   4   4     3437.35     2742.59    396.39 o   0.53406
   7   4   4       22.72      543.20    661.56 o   0.59183
  -8   5   4      219.11      523.01    767.08 o   0.56146
  -7   5   4     1179.08     1088.23    155.99 o   0.50884
  -6   5   4        4.07      227.55    172.50 o   0.45977
  -5   5   4      596.19      467.96    174.34 o   0.41552
  -4   5   4     2057.15     2433.37    179.84 o   0.37778
  -3   5   4    32270.09    30434.54    697.35 o   0.34866
  -2   5   4    45383.56    45545.84   2160.85 o   0.33046
  -1   5   4     1813.36     1315.78    213.79 o   0.32503
   0   5   4      563.46      489.98    162.41 o   0.33297
   1   5   4    12990.61    11423.62    644.13 o   0.35339
   2   5   4      409.04      768.00    209.20 o   0.38432
   3   5   4    23434.30    23560.19    925.82 o   0.42344
   4   5   4     1053.16      952.43    306.46 o   0.46872
   5   5   4    15480.13    13145.88    970.78 o   0.51854
   6   5   4    25128.17    29159.13   2010.37 o   0.57172
  -8   6   4     1465.16     1324.04    767.08 o   0.58215
  -7   6   4      398.77      701.93    223.88 o   0.53321
  -6   6   4    23668.77    21556.23   1203.84 o   0.48839
  -5   6   4     4339.61     4561.19    244.99 o   0.44892
  -4   6   4      306.62      502.82    145.89 o   0.41631
  -3   6   4        4.31      696.43    200.95 o   0.39230
  -2   6   4     5178.41     4677.72    302.79 o   0.37852
  -1   6   4     2455.64     2485.67    239.48 o   0.37609
   0   6   4     4399.07     4374.93    263.34 o   0.38524
   1   6   4     5721.21     5351.21    402.81 o   0.40517
   2   6   4    10866.62    11613.55   1126.76 o   0.43440
   3   6   4    19509.46    19705.52    806.54 o   0.47122
   4   6   4     7942.10     6374.29    772.59 o   0.51398
   5   6   4      167.39      743.22    378.95 o   0.56133
  -7   7   4     5989.00     5376.90    420.24 o   0.56216
  -6   7   4     2155.03     1138.69    287.20 o   0.52150
  -5   7   4      536.57     1409.37    213.79 o   0.48651
  -4   7   4    27818.92    25812.79    868.01 o   0.45850
  -3   7   4      133.65      361.52    170.67 o   0.43879
  -2   7   4       97.12      413.82    202.78 o   0.42854
  -1   7   4     1907.90     1515.81    164.24 o   0.42843
   0   7   4     1145.78     1326.79    231.23 o   0.43846
   1   7   4      163.12        0.00    402.81 o   0.45797
   2   7   4        5.54      579.90    284.44 o   0.48581
   3   7   4     2445.69     1558.93    410.15 o   0.52066
   4   7   4    28130.51    29110.51   1184.57 o   0.56120
  -6   8   4     2258.56     2271.88    578.06 o   0.55830
  -5   8   4      565.99     1241.46    344.08 o   0.52741
  -4   8   4       17.81        0.00    391.80 o   0.50341
  -3   8   4      440.90      328.49    427.58 o   0.48732
  -2   8   4     1628.85     1505.72    469.79 o   0.47992
  -1   8   4     9306.60    10366.59    547.78 o   0.48162
   0   8   4    11370.36    12689.85   1035.93 o   0.49233
   1   8   4   180844.72   213613.45   4528.16 o   0.51148
   2   8   4     7549.06     6756.91    481.72 o   0.53817
   3   8   4      500.76      225.72    593.66 o   0.57134
  -4   9   4      713.65     1149.70   1254.30 o   0.55039
  -3   9   4      153.39      620.27    291.78 o   0.53732
  -2   9   4    14299.01    13172.49    828.56 o   0.53225
  -1   9   4      472.96        0.00    667.07 o   0.53541
   0   9   4    21938.74    25986.21   1340.56 o   0.54665
   1   9   4        1.14      824.89    712.94 o   0.56549
   2   9   4      636.74     2774.70   1028.58 o   0.59121
  -3  10   4      134.56        0.00    935.91 o   0.58843
  -2  10   4     1274.06     1646.10    748.73 o   0.58529
  -1  10   4    75167.31    95692.31   4562.11 o   0.58964
   2 -11   5      777.82      642.29    870.76 o   0.59231
  -1 -10   5       63.64      348.67    940.50 o   0.57186
   0 -10   5     3463.23     2663.68    545.95 o   0.55361
   1 -10   5     5427.22     4843.80    627.61 o   0.54289
   2 -10   5       26.38      347.76    198.19 o   0.54015
   3 -10   5     8467.32     8129.58    544.11 o   0.54552
   4 -10   5       24.74      503.74    372.53 o   0.55876
   5 -10   5      580.10     1119.42    417.49 o   0.57933
  -3  -9   5     1289.18     1513.06   1080.89 o   0.57712
  -2  -9   5     7516.62     5640.24    599.17 o   0.54467
  -1  -9   5      169.69      596.41    316.56 o   0.51871
   0  -9   5     2294.69     2219.58    400.97 o   0.50024
   1  -9   5      896.98      474.38    297.29 o   0.49012
   2  -9   5     4264.41     4279.50    369.78 o   0.48887
   3  -9   5    13674.74    14179.05    845.07 o   0.49654
   4  -9   5        4.75        0.00    266.09 o   0.51275
   5  -9   5      364.66      788.18    356.01 o   0.53671
   6  -9   5     1824.99     1435.06    386.29 o   0.56745
  -4  -8   5      230.65      492.73    519.34 o   0.56690
  -3  -8   5     1448.89     1242.38    369.78 o   0.52718
  -2  -8   5    69479.08    61188.40   1920.45 o   0.49321
  -1  -8   5     1292.38     1410.29    266.09 o   0.46625
   0  -8   5      802.91      761.57    300.04 o   0.44756
   1  -8   5      597.81      417.49    147.73 o   0.43820
   2  -8   5       82.59      141.30    130.29 o   0.43878
   3  -8   5      312.65      539.53    175.25 o   0.44924
   4  -8   5      156.11      262.42    202.78 o   0.46895
   5  -8   5       14.62       88.09    330.32 o   0.49678
   6  -8   5    28102.46    25378.79   1337.80 o   0.53147
   7  -8   5      242.56      211.04    387.21 o   0.57178
  -5  -7   5     1708.26      739.55    897.37 o   0.56685
  -4  -7   5     2581.85     2969.22    364.27 o   0.52039
  -3  -7   5     1361.88     1108.41    283.53 o   0.47863
  -2  -7   5     2507.23     2468.24    278.02 o   0.44289
  -1  -7   5      715.00     1069.87    251.41 o   0.41475
   0  -7   5      909.97      921.23    248.66 o   0.39581
   1  -7   5     1314.75      715.70    287.20 o   0.38745
   2  -7   5    12295.75    11517.21    348.67 o   0.39033
   3  -7   5     1632.16     1398.36    188.10 o   0.40421
   4  -7   5       66.33      539.53    186.26 o   0.42803
   5  -7   5    30837.75    30238.19    779.01 o   0.46024
   6  -7   5     1361.64      688.17    297.29 o   0.49923
   7  -7   5      755.67      669.82    207.37 o   0.54354
   8  -7   5       66.12       91.76    403.73 o   0.59197
  -6  -6   5       15.42        0.00   1184.57 o   0.57696
  -5  -6   5       61.38       36.70    495.48 o   0.52470
  -4  -6   5    15438.82    10851.98    486.31 o   0.47595
  -3  -6   5      634.16      424.83    217.46 o   0.43191
  -2  -6   5      184.12      227.55    184.43 o   0.39414
  -1  -6   5     2377.50     2259.03    238.57 o   0.36461
   0  -6   5     2095.43     2109.47    325.73 o   0.34544
   1  -6   5    24696.96    23140.86    585.40 o   0.33840
   2  -6   5      981.32     1693.82    181.68 o   0.34422
   3  -6   5        4.73        0.00    166.08 o   0.36229
   4  -6   5    17963.28    17509.79    405.56 o   0.39091
   5  -6   5    24248.33    24972.31    629.45 o   0.42797
   6  -6   5        0.48      212.87    151.40 o   0.47149
   7  -6   5       25.19      400.06    330.32 o   0.51984
   8  -6   5      186.90        0.00    523.01 o   0.57181
  -6  -5   5    22313.08    20635.00   1388.27 o   0.53985
  -5  -5   5     3397.20     2454.47    285.36 o   0.48539
  -4  -5   5      983.11      969.86    209.20 o   0.43423
  -3  -5   5    11409.12    11174.96    394.55 o   0.38769
  -2  -5   5    77248.16    74184.72   1532.32 o   0.34762
  -1  -5   5     9957.41    10573.96    380.79 o   0.31650
   0  -5   5      364.43      505.58    162.41 o   0.29714
   1  -5   5       34.35      165.16    122.04 o   0.29191
   2  -5   5    12351.11    14524.97    319.31 o   0.30152
   3  -5   5    30361.76    31687.93    625.78 o   0.32468
   4  -5   5    12238.30    12287.04    397.30 o   0.35876
   5  -5   5       67.73       68.82    150.48 o   0.40099
   6  -5   5     2019.94     1357.99    171.58 o   0.44908
   7  -5   5        7.08      142.22    181.68 o   0.50134
   8  -5   5      265.48      723.95    265.17 o   0.55659
  -7  -4   5     4251.18     3701.44    401.89 o   0.56497
  -6  -4   5       90.96      360.60    334.91 o   0.50626
  -5  -4   5      319.78      236.73    225.72 o   0.44966
  -4  -4   5    13084.04    12910.98    509.25 o   0.39608
  -3  -4   5     2798.01     2230.59    167.91 o   0.34693
  -2  -4   5    15703.26    15194.79    456.94 o   0.30436
  -1  -4   5     6381.33     4645.61    227.55 o   0.27148
   0  -4   5    12643.38    14848.87    356.01 o   0.25210
   1  -4   5     6076.63     7581.80    234.90 o   0.24941
   2  -4   5     3074.03     2535.22    148.64 o   0.26391
   3  -4   5     2901.78     3013.27    174.34 o   0.29306
   4  -4   5    16216.26    16675.73    427.58 o   0.33303
   5  -4   5      145.06      311.97    147.73 o   0.38043
   6  -4   5      196.10      170.67    186.26 o   0.43282
   7  -4   5      176.84      241.32    166.08 o   0.48861
   8  -4   5     1268.82     1097.40    423.00 o   0.54675
  -7  -3   5       56.21        0.00    575.31 o   0.53723
  -6  -3   5      267.78      211.04    195.44 o   0.47692
  -5  -3   5    16289.89    16032.52    537.69 o   0.41843
  -4  -3   5    12627.17    11220.84    355.10 o   0.36264
  -3  -3   5      587.40      572.56    142.22 o   0.31100
  -2  -3   5      200.51      221.13    115.61 o   0.26595
  -1  -3   5    17738.85    20482.69    421.16 o   0.23136
   0  -3   5       21.58       43.13    121.12 o   0.21241
   1  -3   5    96990.53   100439.77   1392.86 o   0.21331
   2  -3   5    37609.32    34426.85    598.25 o   0.23383
   3  -3   5      281.07      734.97    134.88 o   0.26953
   4  -3   5    44177.39    42624.32    796.44 o   0.31529
   5  -3   5    14814.30    14433.22    483.55 o   0.36737
   6  -3   5     5290.63     5083.28    255.08 o   0.42344
   7  -3   5      382.74      478.97    225.72 o   0.48212
   8  -3   5     4097.12     4107.92    331.24 o   0.54256
  -8  -2   5      290.93      975.37    835.90 o   0.57668
  -7  -2   5     3573.36     3748.23    316.56 o   0.51414
  -6  -2   5        1.05       99.10    178.92 o   0.45267
  -5  -2   5     1503.20     1758.96    157.82 o   0.39278
  -4  -2   5     2483.53     1792.91    146.81 o   0.33531
  -3  -2   5    91075.27    97955.02   1600.22 o   0.28175
  -2  -2   5      808.35      349.59    127.54 o   0.23478
  -1  -2   5     2842.46     2920.59    183.51 o   0.19914
   0  -2   5    50613.55    49092.20    804.70 o   0.18161
   1  -2   5    57787.61    54547.10    867.09 o   0.18735
   2  -2   5    25564.65    22441.68    473.46 o   0.21450
   3  -2   5       61.05      139.47    122.04 o   0.25634
   4  -2   5      462.28      575.31    140.39 o   0.30693
   5  -2   5        2.34       75.24    142.22 o   0.36262
   6  -2   5      766.86      598.25    155.07 o   0.42139
   7  -2   5       16.50        0.00    295.45 o   0.48212
   8  -2   5      534.45      427.58    274.35 o   0.54416
  -8  -1   5       75.91        0.00    732.21 o   0.55933
  -7  -1   5       16.30        0.00    565.22 o   0.49635
  -6  -1   5     3633.50     2624.22    297.29 o   0.43436
  -5  -1   5     3859.97     3478.47    238.57 o   0.37386
  -4  -1   5      394.96      544.11    125.71 o   0.31569
  -3  -1   5     6435.94     6207.29    208.29 o   0.26142
  -2  -1   5    50150.14    52491.77    868.93 o   0.21405
  -1  -1   5   180447.58   165191.98   2456.31 o   0.17912
   0  -1   5     5662.61     5234.68    181.68 o   0.16476
   1  -1   5      882.58      737.72    106.44 o   0.17606
   2  -1   5      573.41      593.66    132.13 o   0.20890
   3  -1   5    14552.96    17084.96    403.73 o   0.25510
   4  -1   5    11859.34    13432.16    376.20 o   0.30872
   5  -1   5     3356.01     4062.96    259.67 o   0.36651
   6  -1   5       46.57       66.98    139.47 o   0.42678
   7  -1   5     1749.19     1502.05    332.16 o   0.48862
   8  -1   5     7800.15     7342.31    492.73 o   0.55149
  -8   0   5     1710.76     2717.81   1114.84 o   0.54721
  -7   0   5     4553.49     4573.12    619.35 o   0.48445
  -6   0   5     7196.46     6875.28    524.84 o   0.42276
  -5   0   5   131462.58   138754.33   2212.24 o   0.36271
  -4   0   5   113386.93   115860.28   2720.56 o   0.30526
  -3   0   5      251.58      345.92    103.68 o   0.25219
  -2   0   5   110707.95   107552.70   1634.17 o   0.20691
  -1   0   5      768.87     1224.94    127.54 o   0.17554
   0   0   5   237215.44   239218.88   3484.89 o   0.16615
   1   0   5    13491.44    16928.98    381.70 o   0.18219
   2   0   5     7358.07     9117.79    282.61 o   0.21811
   3   0   5      504.18      770.75    120.20 o   0.26597
   4   0   5   318532.97   356609.66   5907.25 o   0.32048
   5   0   5      552.16      411.07    160.57 o   0.37876
   6   0   5     3644.37     3021.52    238.57 o   0.43933
   7   0   5        0.71      182.59    196.36 o   0.50134
   8   0   5     3214.21     3951.01   1132.27 o   0.56434
  -8   1   5      484.70      905.63    940.50 o   0.54067
  -7   1   5     1863.84     2746.26    644.13 o   0.47886
  -6   1   5     2000.17     2997.67    767.08 o   0.41843
  -5   1   5     7107.15     6508.25    257.83 o   0.36007
  -4   1   5    10075.17     9267.35    418.41 o   0.30498
  -3   1   5     4676.62     5073.19    186.26 o   0.25527
  -2   1   5     5013.26     3767.50    158.74 o   0.21472
  -1   1   5    45435.85    46950.62    843.24 o   0.18932
   0   1   5     3348.45     7490.96    230.31 o   0.18539
   1   1   5    40139.18    40594.68    868.01 o   0.20418
   2   1   5       40.46      498.23    227.55 o   0.24042
   3   1   5      137.13      470.71    162.41 o   0.28759
   4   1   5     4990.46     4491.46    306.46 o   0.34118
   5   1   5       51.63        0.00    199.11 o   0.39861
   6   1   5     6278.05     5148.43    366.11 o   0.45845
   7   1   5     3155.71     3205.04    413.82 o   0.51985
   8   1   5     1949.23     2323.26    749.65 o   0.58234
  -8   2   5       77.12        0.00    835.90 o   0.53992
  -7   2   5       24.81      600.08    544.11 o   0.47983
  -6   2   5     1575.57      476.21    523.01 o   0.42159
  -5   2   5      149.88      138.55    108.27 o   0.36612
  -4   2   5     4544.18     4183.16    182.59 o   0.31486
  -3   2   5    51499.11    53054.23   1029.50 o   0.27023
  -2   2   5     1213.23     1421.30    136.72 o   0.23601
  -1   2   5     1572.84     1502.96    282.61 o   0.21719
   0   2   5    37465.92    36476.68    850.58 o   0.21779
   1   2   5      218.39      658.81    114.69 o   0.23767
   2   2   5   259725.92   291588.59   6668.82 o   0.27264
   3   2   5     5286.11     6417.41    287.20 o   0.31776
   4   2   5      161.18      358.77    206.45 o   0.36933
   5   2   5     1945.13     1774.56    369.78 o   0.42500
   6   2   5        1.45      289.03    254.16 o   0.48337
   7   2   5     1021.14     1452.50    437.68 o   0.54355
  -8   3   5     4510.66     3421.58    690.01 o   0.54498
  -7   3   5     6061.91     5309.92    694.59 o   0.48730
  -6   3   5     9884.45    10022.51    450.52 o   0.43209
  -5   3   5     2759.90     2197.56    178.92 o   0.38044
  -4   3   5     1120.89      969.86    126.62 o   0.33401
  -3   3   5      891.56      645.04    143.14 o   0.29527
  -2   3   5     4896.79     5450.31    242.24 o   0.26757
  -1   3   5      173.01      276.19    102.77 o   0.25455
   0   3   5    79763.31    86302.01   2103.96 o   0.25845
   1   3   5     9825.31    10936.40    385.38 o   0.27854
   2   3   5     5427.06     6126.55    426.67 o   0.31171
   3   3   5    14584.00    13246.81    756.07 o   0.35431
   4   3   5      518.27      167.00    199.11 o   0.40336
   5   3   5     6670.61     6366.03    406.48 o   0.45679
   6   3   5       34.73       77.99    309.22 o   0.51323
   7   3   5      393.89      708.36    544.11 o   0.57180
  -8   4   5      717.77      732.21    697.35 o   0.55569
  -7   4   5       81.39       11.93    101.85 o   0.50098
  -6   4   5     8821.12     8727.83    417.49 o   0.44940
  -5   4   5     5010.77     4554.77    309.22 o   0.40215
  -4   4   5      342.79      233.06    174.34 o   0.36095
  -3   4   5      722.87      906.55    133.05 o   0.32809
  -2   4   5    11292.56    14087.30    439.51 o   0.30625
  -1   4   5     5177.64     5829.26    277.10 o   0.29787
   0   4   5    31472.47    30350.13    785.43 o   0.30407
   1   4   5    21691.04    23837.29    767.08 o   0.32401
   2   4   5     1034.39      969.86    230.31 o   0.35538
   3   4   5     4478.88     3736.30    322.06 o   0.39548
   4   4   5     3653.76     3299.55    328.49 o   0.44193
   5   4   5     1534.13     1660.78    300.96 o   0.49294
   6   4   5      480.05      140.39    540.44 o   0.54725
  -8   5   5      793.61      975.37    732.21 o   0.57174
  -7   5   5        2.44      238.57    161.49 o   0.52039
  -6   5   5      690.22      690.92    189.93 o   0.47277
  -5   5   5     1980.54     1494.70    207.37 o   0.43014
  -4   5   5     9145.76     7759.80    322.06 o   0.39410
  -3   5   5     3708.51     3972.12    225.72 o   0.36661
  -2   5   5   192466.31   209421.13   3493.15 o   0.34969
  -1   5   5     1731.54     1720.42    211.96 o   0.34490
   0   5   5      155.12      867.09    211.04 o   0.35273
   1   5   5     1904.19     1407.54    222.05 o   0.37239
   2   5   5    32902.73    35651.79   1177.23 o   0.40215
   3   5   5      296.76      623.02    272.52 o   0.43996
   4   5   5      509.53      420.24    235.81 o   0.48394
   5   5   5      142.99      328.49    345.92 o   0.53257
   6   5   5    14966.86    16756.48   1419.47 o   0.58468
  -8   6   5       74.36      139.47    610.18 o   0.59268
  -7   6   5     2104.40     2098.46    290.87 o   0.54491
  -6   6   5    38583.77    42859.22   2961.88 o   0.50137
  -5   6   5    21934.13    23063.79    631.28 o   0.46326
  -4   6   5      304.55       56.89    155.99 o   0.43202
  -3   6   5     1610.06     1356.15    243.15 o   0.40922
  -2   6   5    19007.89    17087.72    643.21 o   0.39633
  -1   6   5      628.13      665.23    212.87 o   0.39431
   0   6   5     5532.67     4939.22    449.60 o   0.40334
   1   6   5     9512.18     8089.21    491.81 o   0.42270
   2   6   5    18771.17    18466.81    885.45 o   0.45106
   3   6   5    11215.25     9569.23    740.47 o   0.48686
   4   6   5      571.57      248.66    611.09 o   0.52858
   5   6   5       37.39      557.88    665.23 o   0.57494
  -7   7   5      665.48      382.62    356.01 o   0.57389
  -6   7   5     1261.78      654.22    254.16 o   0.53435
  -5   7   5     2332.63     1814.02    247.74 o   0.50050
  -4   7   5       29.16        0.00    193.61 o   0.47357
  -3   7   5      109.89      128.46    266.09 o   0.45478
  -2   7   5      911.85      792.77    243.15 o   0.44516
  -1   7   5     2499.31     2486.59    256.00 o   0.44532
   0   7   5     1459.90     1906.69    353.26 o   0.45524
   1   7   5    10155.77    10541.84    538.61 o   0.47431
   2   7   5      122.06      510.16    285.36 o   0.50148
   3   7   5     3851.43     3238.07    643.21 o   0.53553
   4   7   5     2527.33     1202.00    615.68 o   0.57524
  -6   8   5      522.24      732.21    697.35 o   0.57095
  -5   8   5      382.28      764.33    351.43 o   0.54101
  -4   8   5       13.30       50.47    214.71 o   0.51787
  -3   8   5     1932.01     2249.86    342.25 o   0.50247
  -2   8   5      609.34      919.39    367.02 o   0.49554
  -1   8   5       71.63      671.65    733.13 o   0.49743
   0   8   5    25908.72    29167.39   1065.29 o   0.50804
   1   8   5    10172.91    12549.47    657.89 o   0.52685
   2   8   5    10593.54     9986.72    704.69 o   0.55301
   3   8   5       50.10        0.00    662.48 o   0.58554
  -4   9   5      281.38        0.00   1324.04 o   0.56428
  -3   9   5      266.84        0.00    494.56 o   0.55176
  -2   9   5      395.46      299.12    466.12 o   0.54704
  -1   9   5       44.14        0.00    593.66 o   0.55033
   0   9   5      128.85        0.00   1045.10 o   0.56149
   1   9   5     2075.22     1917.70    805.62 o   0.58005
  -1 -10   6       91.65      540.44    538.61 o   0.57595
   0 -10   6    37785.63    36141.76   1513.97 o   0.55803
   1 -10   6      593.85      580.82    384.46 o   0.54762
   2 -10   6       30.32      263.34    722.12 o   0.54512
   3 -10   6    11605.66    10667.55    678.08 o   0.55066
   4 -10   6    14153.92    13568.88    830.39 o   0.56399
   5 -10   6     1504.43      810.21    424.83 o   0.58458
  -3  -9   6       47.23        0.00    512.00 o   0.58137
  -2  -9   6    10238.29     8819.58    555.12 o   0.54939
  -1  -9   6     2195.82     2584.77    409.23 o   0.52389
   0  -9   6      261.00      108.27   1040.51 o   0.50585
   1  -9   6     1263.42     1090.98    489.98 o   0.49609
   2  -9   6    10518.12    12096.19    889.12 o   0.49509
   3  -9   6     3236.39     3254.58    488.14 o   0.50291
   4  -9   6     5776.13     6241.24    474.38 o   0.51914
   5  -9   6     2300.69     1676.38    404.64 o   0.54304
   6  -9   6      784.24      466.12    428.50 o   0.57365
  -4  -8   6        0.18        0.00    341.33 o   0.57166
  -3  -8   6     1650.40     1335.97    396.39 o   0.53252
  -2  -8   6     3588.98     2012.21    348.67 o   0.49915
  -1  -8   6    14650.72    11959.48    559.71 o   0.47277
   0  -8   6      391.47      233.98    271.60 o   0.45461
   1  -8   6     3832.07     4062.04    314.72 o   0.44567
   2  -8   6     1894.91     1702.07    236.73 o   0.44651
   3  -8   6     2035.44     1966.33    219.30 o   0.45706
   4  -8   6      117.56      326.65    256.92 o   0.47669
   5  -8   6     2099.95     2147.09    301.88 o   0.50433
   6  -8   6      204.45      413.82    368.86 o   0.53876
   7  -8   6    29980.63    32214.61   1309.36 o   0.57876
  -5  -7   6     2445.87     2356.29    499.15 o   0.57203
  -4  -7   6        1.08      120.20    289.03 o   0.52625
  -3  -7   6     2050.26     2000.28    330.32 o   0.48524
  -2  -7   6     4528.21     3093.09    309.22 o   0.45030
  -1  -7   6     2740.30     2071.85    291.78 o   0.42293
   0  -7   6        6.99       79.83    245.91 o   0.40467
   1  -7   6     4788.36     4207.93    310.14 o   0.39679
   2  -7   6     2331.32     2718.73    237.65 o   0.39990
   3  -7   6      199.39      194.52    177.09 o   0.41375
   4  -7   6    18153.27    17478.60    787.27 o   0.43732
   5  -7   6     1455.26     1845.21    300.96 o   0.46915
   6  -7   6    10848.71    11186.89    345.92 o   0.50769
   7  -7   6     1794.75     1546.09    239.48 o   0.55153
  -6  -6   6      213.37        0.00    427.58 o   0.58247
  -5  -6   6     3490.02     2368.22    411.98 o   0.53097
  -4  -6   6    64404.77    60580.98   1558.02 o   0.48310
  -3  -6   6    19474.98    16895.95    560.63 o   0.44005
  -2  -6   6     4025.41     3447.27    327.57 o   0.40334
  -1  -6   6     1373.49     1154.29    239.48 o   0.37486
   0  -6   6        6.79        0.00    195.44 o   0.35657
   1  -6   6      825.33     1359.82    190.85 o   0.35009
   2  -6   6    12203.89    12632.96    344.08 o   0.35605
   3  -6   6      372.36      438.59    142.22 o   0.37387
   4  -6   6    89363.70    90027.30   1525.90 o   0.40196
   5  -6   6    15519.76    14216.67    412.90 o   0.43836
   6  -6   6      439.76      733.13    198.19 o   0.48119
   7  -6   6       24.52      195.44    221.13 o   0.52888
   8  -6   6      121.94      300.04    525.76 o   0.58024
  -6  -5   6     3772.50     3766.58    452.36 o   0.54639
  -5  -5   6     9133.36     7790.08    434.01 o   0.49290
  -4  -5   6     1555.46     1344.23    251.41 o   0.44288
  -3  -5   6      104.93      123.87    186.26 o   0.39765
  -2  -5   6     4257.16     3577.57    288.11 o   0.35903
  -1  -5   6    25559.06    23384.01    615.68 o   0.32934
   0  -5   6     1720.56     1498.38    191.77 o   0.31117
   1  -5   6       71.27      123.87    131.21 o   0.30656
   2  -5   6    28081.77    25835.73    527.60 o   0.31611
   3  -5   6    73613.48    74679.28   1501.13 o   0.33862
   4  -5   6    28629.68    28144.31    597.33 o   0.37175
   5  -5   6     8579.51     8751.69    329.40 o   0.41294
   6  -5   6       37.19      228.47    176.17 o   0.46003
   7  -5   6     3146.45     3259.17    270.68 o   0.51141
  -7  -4   6     5484.50     4833.71    723.95 o   0.57165
  -6  -4   6    26998.32    23207.84    892.79 o   0.51393
  -5  -4   6     5108.47     5865.96    309.22 o   0.45854
  -4  -4   6       78.84       10.09    194.52 o   0.40643
  -3  -4   6       71.19        0.00    162.41 o   0.35903
  -2  -4   6     8904.49     7253.31    247.74 o   0.31846
  -1  -4   6    37801.38    34411.25    683.58 o   0.28761
   0  -4   6    11148.12    13346.83    340.41 o   0.26984
   1  -4   6     1089.94     2240.68    139.47 o   0.26777
   2  -4   6   231893.89   233986.94   3199.53 o   0.28175
   3  -4   6    26080.21    27580.93    621.19 o   0.30960
   4  -4   6     7918.99     7325.80    299.12 o   0.34802
   5  -4   6     1665.88     2304.91    265.17 o   0.39392
   6  -4   6     1229.26     1224.94    211.96 o   0.44500
   7  -4   6     1054.68      958.85    304.63 o   0.49966
   8  -4   6       39.21      638.62    436.76 o   0.55686
  -7  -3   6    20343.40    19054.96   1128.60 o   0.54491
  -6  -3   6     1824.15     1897.51    244.07 o   0.48581
  -5  -3   6      127.27       18.35    165.16 o   0.42881
  -4  -3   6     6302.81     6916.57    269.76 o   0.37488
  -3  -3   6       41.79      232.14    154.15 o   0.32556
  -2  -3   6     2984.07     2430.62    186.26 o   0.28325
  -1  -3   6    10492.97    10310.62    269.76 o   0.25153
   0  -3   6    83483.22    89746.52   1381.85 o   0.23473
   1  -3   6   381444.31   392978.06   5035.57 o   0.23605
   2  -3   6      940.15     1005.65    122.95 o   0.25521
   3  -3   6     3120.71     3304.13    205.53 o   0.28869
   4  -3   6        9.92        0.00    132.13 o   0.33217
   5  -3   6       93.06      174.34    145.89 o   0.38227
   6  -3   6     5705.33     5182.38    273.43 o   0.43671
   7  -3   6     4490.24     4269.41    304.63 o   0.49405
   8  -3   6      206.17       46.80    454.19 o   0.55340
  -8  -2   6      630.96     1313.03    861.59 o   0.58426
  -7  -2   6      259.43      346.84    237.65 o   0.52285
  -6  -2   6    14479.05    14965.40    674.41 o   0.46280
  -5  -2   6     4994.21     4884.17    228.47 o   0.40471
  -4  -2   6     1498.70     2193.89    198.19 o   0.34955
  -3  -2   6    61326.41    58887.16    991.88 o   0.29895
  -2  -2   6      767.80      749.65    134.88 o   0.25564
  -1  -2   6      790.64     1288.25    144.06 o   0.22388
   0  -2   6    64901.07    61966.48    982.71 o   0.20901
   1  -2   6     3448.87     3806.04    180.76 o   0.21457
   2  -2   6       10.42      366.11    104.60 o   0.23914
   3  -2   6     3797.99     2853.61    164.24 o   0.27772
   4  -2   6     4005.70     3751.90    226.64 o   0.32536
   5  -2   6     2507.91     2426.03    217.46 o   0.37866
   6  -2   6     4017.96     4041.85    247.74 o   0.43555
   7  -2   6      446.73      365.19    283.53 o   0.49478
   8  -2   6       35.62        0.00    279.86 o   0.55562
  -8  -1   6      683.96     1366.25    637.70 o   0.56778
  -7  -1   6     2788.68     3477.55    694.59 o   0.50609
  -6  -1   6     6948.37     7040.44    252.33 o   0.44572
  -5  -1   6      988.37     1107.49    171.58 o   0.38730
  -4  -1   6       35.53      233.06    137.63 o   0.33186
  -3  -1   6      518.20     1296.51    158.74 o   0.28116
  -2  -1   6    40265.94    45732.10    783.60 o   0.23826
  -1  -1   6    20109.29    20413.87    420.24 o   0.20802
   0  -1   6     6673.42     8579.18    242.24 o   0.19639
   1  -1   6    12358.96    13544.10    335.83 o   0.20654
   2  -1   6    63039.30    58633.00   1152.46 o   0.23567
   3  -1   6    29078.32    31633.79    654.22 o   0.27788
   4  -1   6      787.20      682.66    163.33 o   0.32815
   5  -1   6     9132.62     8817.75    317.48 o   0.38333
   6  -1   6     7685.60     7739.62    467.96 o   0.44158
   7  -1   6      223.85       98.18    212.87 o   0.50183
   8  -1   6     1462.38     1171.72    469.79 o   0.56345
  -8   0   6     5349.15     6028.37   1045.10 o   0.55649
  -7   0   6      959.95     1210.26    565.22 o   0.49514
  -6   0   6     5927.89     5098.88    247.74 o   0.43525
  -5   0   6     2751.39     2137.00    180.76 o   0.37751
  -4   0   6     2972.85     2659.09    164.24 o   0.32308
  -3   0   6     4559.89     7071.63    231.23 o   0.27393
  -2   0   6     1517.22     2383.82    155.07 o   0.23342
  -1   0   6   151017.39   149070.45   2262.70 o   0.20669
   0   0   6   118368.21   112018.45   1837.87 o   0.19938
   1   0   6     8155.83     6666.99    238.57 o   0.21349
   2   0   6     5962.81     7459.76    270.68 o   0.24535
   3   0   6     4922.24     7235.88    340.41 o   0.28914
   4   0   6    18348.85    19073.32    487.22 o   0.34030
   5   0   6     5578.18     5320.93    402.81 o   0.39598
   6   0   6       12.73       16.52    173.42 o   0.45451
   7   0   6     1302.25     1844.30    350.51 o   0.51494
   8   0   6      164.12      120.20   1097.40 o   0.57665
  -8   1   6      276.64      415.65    559.71 o   0.55072
  -7   1   6     8119.70     6874.36    702.85 o   0.49042
  -6   1   6     3189.71     2873.80    209.20 o   0.43189
  -5   1   6      834.27      432.17    200.95 o   0.37594
  -4   1   6    12941.04    11187.81    315.64 o   0.32393
  -3   1   6     4311.70     3692.26    313.81 o   0.27806
  -2   1   6     2796.30     2611.38    158.74 o   0.24187
  -1   1   6    10098.62     8662.68    324.82 o   0.22017
   0   1   6      408.34      669.82    165.16 o   0.21735
   1   1   6    47776.71    57226.38   1067.12 o   0.23409
   2   1   6    46303.01    50190.52   1203.84 o   0.26674
   3   1   6     5644.79     4699.74    236.73 o   0.31031
   4   1   6      105.05      214.71    177.09 o   0.36087
   5   1   6     1815.10     1115.75    184.43 o   0.41588
   6   1   6      131.39       63.31    344.08 o   0.47379
   7   1   6     2878.19     2409.51    336.74 o   0.53365
  -8   2   6        5.26      355.10    664.31 o   0.55064
  -7   2   6    18294.80    17458.41   1498.38 o   0.49210
  -6   2   6    19219.18    20719.42    591.83 o   0.43578
  -5   2   6     9804.04    11030.91    429.42 o   0.38268
  -4   2   6    18180.39    19672.48    584.49 o   0.33433
  -3   2   6    10184.00     9949.10    332.16 o   0.29309
  -2   2   6      249.95      623.02    108.27 o   0.26233
  -1   2   6    10304.25     8380.99    268.85 o   0.24602
   0   2   6     1541.36     1372.67    149.56 o   0.24703
   1   2   6    47624.93    47160.74   1057.03 o   0.26517
   2   2   6    91764.57   106498.42   2017.71 o   0.29732
   3   2   6      167.88      100.93    168.83 o   0.33953
   4   2   6      714.01      879.02    171.58 o   0.38852
   5   2   6      458.01      347.76    279.86 o   0.44205
   6   2   6     5242.03     4797.00    405.56 o   0.49866
   7   2   6     2744.25     1991.10    431.25 o   0.55741
  -8   3   6     1189.17      523.01    870.76 o   0.55625
  -7   3   6        1.07       81.66    455.11 o   0.50011
  -6   3   6      192.78      478.97    147.73 o   0.44675
  -5   3   6     1140.75      775.34    134.88 o   0.39732
  -4   3   6    22480.53    22221.46    564.30 o   0.35345
  -3   3   6     3071.47     2782.04    222.05 o   0.31746
  -2   3   6      902.54     1397.44    194.52 o   0.29229
  -1   3   6     5946.86     7744.21    279.86 o   0.28085
   0   3   6     7388.97     7453.34    360.60 o   0.28480
   1   3   6      716.96     1521.31    200.95 o   0.30354
   2   3   6      218.34      473.46    168.83 o   0.33460
   3   3   6      199.31      164.24    218.38 o   0.37492
   4   3   6     7262.79     6358.69    417.49 o   0.42186
   5   3   6     3033.51     3058.23    305.55 o   0.47346
   6   3   6      945.10     1045.10    324.82 o   0.52835
   7   3   6     2505.60     2523.29    793.69 o   0.58560
  -8   4   6    11268.51    11011.64   1289.17 o   0.56739
  -7   4   6      522.42      439.51    144.06 o   0.51415
  -6   4   6     3637.77     3206.87    219.30 o   0.46429
  -5   4   6        2.00        0.00    132.13 o   0.41901
  -4   4   6     1127.62      642.29    171.58 o   0.37996
  -3   4   6     3047.76     3179.35    205.53 o   0.34923
  -2   4   6     1921.81     2035.15    187.18 o   0.32916
  -1   4   6       43.73      278.02    132.13 o   0.32175
   0   4   6   353942.03   399421.16   7049.61 o   0.32786
   1   4   6     2015.37     1525.90    285.36 o   0.34678
   2   4   6      417.33     1238.71    311.05 o   0.37657
   3   4   6     2220.65     2082.86    455.11 o   0.41491
   4   4   6     4177.78     4279.50    469.79 o   0.45966
   5   4   6      439.42      841.40    370.69 o   0.50914
   6   4   6      354.96      648.71    558.79 o   0.56209
  -8   5   6      779.11      209.20    732.21 o   0.58373
  -7   5   6       25.07        0.00    199.11 o   0.53376
  -6   5   6     3048.99     2792.13    404.64 o   0.48769
  -5   5   6      203.44      300.96    201.86 o   0.44675
  -4   5   6      688.32      893.70    162.41 o   0.41246
  -3   5   6     1351.65     1238.71    151.40 o   0.38658
  -2   5   6     2205.99     2115.89    196.36 o   0.37090
  -1   5   6     6259.38     7287.26    438.59 o   0.36671
   0   5   6    10685.74    10794.17    634.95 o   0.37440
   1   5   6     2530.64     1846.13    238.57 o   0.39329
   2   5   6     2732.52     2133.33    222.05 o   0.42185
   3   5   6      972.51      690.01    267.01 o   0.45830
   4   5   6       28.57       13.76    300.96 o   0.50091
   5   5   6       72.77        0.00    389.96 o   0.54825
  -7   6   6     2384.97     2403.09    292.70 o   0.55834
  -6   6   6     7715.50     8250.70    488.14 o   0.51616
  -5   6   6       10.33        0.00    187.18 o   0.47948
  -4   6   6     7179.45     6734.89    713.86 o   0.44963
  -3   6   6       94.36      351.43    166.08 o   0.42805
  -2   6   6    13338.07    13680.82    591.83 o   0.41603
  -1   6   6     2450.43     2619.63    348.67 o   0.41440
   0   6   6     3721.21     3372.95    320.23 o   0.42328
   1   6   6     1490.92     1140.53    436.76 o   0.44203
   2   6   6     8119.43     7656.12    799.19 o   0.46948
   3   6   6      282.55      222.97    305.55 o   0.50421
   4   6   6       18.60        0.00    373.45 o   0.54482
  -7   7   6      333.31        0.00    409.23 o   0.58727
  -6   7   6      219.90      301.88    304.63 o   0.54891
  -5   7   6      587.72      729.46    488.14 o   0.51625
  -4   7   6    72927.85    78204.55   2565.50 o   0.49043
  -3   7   6     1793.30     1865.40    305.55 o   0.47256
  -2   7   6     3256.26     3363.77    407.40 o   0.46357
  -1   7   6      624.05      601.92    369.78 o   0.46398
   0   7   6     5107.38     5167.70    444.10 o   0.47376
   1   7   6     1905.64     1546.09    526.68 o   0.49235
   2   7   6     1801.45     1521.31    534.94 o   0.51881
   3   7   6      543.93      473.46    461.53 o   0.55201
   4   7   6    15574.81    15260.86   1508.47 o   0.59081
  -6   8   6      960.48       40.37    448.69 o   0.58522
  -5   8   6      238.55        0.00    439.51 o   0.55626
  -4   8   6     1646.60      697.35    470.71 o   0.53401
  -3   8   6     1625.75     1245.13    337.66 o   0.51932
  -2   8   6      236.83      318.39    391.80 o   0.51285
  -1   8   6      344.39      325.73    227.55 o   0.51491
   0   8   6      216.69      249.58    534.94 o   0.52539
   1   8   6      912.30     1017.57    477.13 o   0.54381
   2   8   6      504.34       34.87    523.01 o   0.56940
  -4   9   6        2.70        0.00   1358.91 o   0.57975
  -3   9   6     1853.58     1444.24    494.56 o   0.56778
  -2   9   6      475.19      784.51   1285.50 o   0.56341
  -1   9   6     5233.28     4752.04    957.01 o   0.56681
   0   9   6     2116.81     1481.86    684.50 o   0.57786
  -1 -10   7      848.61        0.00    870.76 o   0.58190
   0 -10   7        0.05      289.95    502.82 o   0.56439
   1 -10   7    14067.37    12988.06    886.36 o   0.55430
   2 -10   7    10541.01    11974.16   1012.07 o   0.55206
   3 -10   7    10783.85    14496.53   1986.52 o   0.55774
   4 -10   7     2055.93     2269.13    549.62 o   0.57111
   5 -10   7     1292.76     1749.79    903.80 o   0.59166
  -3  -9   7     4031.68     4420.80    559.71 o   0.58748
  -2  -9   7     2148.08     2142.50    478.97 o   0.55607
  -1  -9   7     2872.18     3327.99    399.14 o   0.53111
   0  -9   7    20506.54    20181.73    856.08 o   0.51356
   1  -9   7    48975.46    50797.95   1368.08 o   0.50418
   2  -9   7     3852.01     4305.19    347.76 o   0.50343
   3  -9   7      847.34     1449.74    583.57 o   0.51135
   4  -9   7     7690.22     8604.88    584.49 o   0.52755
   5  -9   7      855.53     1020.33    359.68 o   0.55130
   6  -9   7     2170.86     2137.91    402.81 o   0.58168
  -4  -8   7       81.44        0.00    494.56 o   0.57829
  -3  -8   7      598.71      218.38    305.55 o   0.53985
  -2  -8   7    38843.57    36219.76   1064.37 o   0.50720
  -1  -8   7    34543.26    32886.27    946.92 o   0.48151
   0  -8   7     1851.03     1637.84    317.48 o   0.46395
   1  -8   7    12849.56    11565.84    504.66 o   0.45545
   2  -8   7    32489.63    35877.51   1119.42 o   0.45653
   3  -8   7      346.95      988.21    428.50 o   0.46711
   4  -8   7     3836.22     3727.13    519.34 o   0.48658
   5  -8   7      198.96      270.68    378.95 o   0.51392
   6  -8   7     3949.65     3734.47    399.14 o   0.54796
   7  -8   7     1988.14     2693.96    726.71 o   0.58754
  -5  -7   7     3456.90     2994.00    853.33 o   0.57907
  -4  -7   7     5559.62     4539.17    612.93 o   0.53412
  -3  -7   7     1440.16      915.72    349.59 o   0.49401
  -2  -7   7      921.81      959.77    301.88 o   0.45999
  -1  -7   7    36102.21    38033.77   1041.43 o   0.43350
   0  -7   7    32825.05    32372.43    888.20 o   0.41600
   1  -7   7    40914.35    39568.86   1552.51 o   0.40863
   2  -7   7      463.93     1203.84    234.90 o   0.41194
   3  -7   7     9117.43     9653.65    585.40 o   0.42568
   4  -7   7     4939.59     4703.41    360.60 o   0.44889
   5  -7   7       87.08      333.99    225.72 o   0.48020
   6  -7   7       42.48      220.21    267.01 o   0.51815
   7  -7   7       10.38        0.00    270.68 o   0.56138
  -6  -6   7       80.59        0.00   1358.91 o   0.58980
  -5  -6   7     7436.77     5135.58    549.62 o   0.53922
  -4  -6   7    37842.67    32839.47    939.58 o   0.49240
  -3  -6   7      241.93      861.59    268.85 o   0.45050
  -2  -6   7     1237.37     1100.15    278.94 o   0.41500
  -1  -6   7     3657.03     4059.28    295.45 o   0.38769
   0  -6   7    58228.17    59107.38   1251.55 o   0.37036
   1  -6   7    11925.11    10974.93    464.29 o   0.36445
   2  -6   7     2532.68     3668.40    216.54 o   0.37050
   3  -6   7       73.06      108.27    185.35 o   0.38796
   4  -6   7     9192.94     9133.39    363.35 o   0.41539
   5  -6   7    44579.52    44880.61   1071.71 o   0.45097
   6  -6   7      972.90     1664.45    260.59 o   0.49294
   7  -6   7       12.25       15.60    329.40 o   0.53981
   8  -6   7     6588.54     7488.21    676.24 o   0.59043
  -6  -5   7     2908.00     2513.20    470.71 o   0.55485
  -5  -5   7     3461.75     2842.60    342.25 o   0.50249
  -4  -5   7      682.05      528.51    286.28 o   0.45380
  -3  -5   7     1361.15     1139.61    258.75 o   0.41006
  -2  -5   7     1837.16     1467.18    252.33 o   0.37305
  -1  -5   7    14830.28    14567.18    421.16 o   0.34492
   0  -5   7     5837.78     5999.92    268.85 o   0.32798
   1  -5   7      924.60      632.20    170.67 o   0.32398
   2  -5   7    36270.23    37483.23    743.22 o   0.33339
   3  -5   7    25812.11    26083.48    691.84 o   0.35514
   4  -5   7        7.21       97.26    200.03 o   0.38716
   5  -5   7      228.17       94.51    217.46 o   0.42714
   6  -5   7      179.53        0.00    223.88 o   0.47308
   7  -5   7     6790.44     6625.70    377.12 o   0.52340
   8  -5   7      222.31      799.19    395.47 o   0.57696
  -7  -4   7     1519.25     2031.48    541.36 o   0.58016
  -6  -4   7     4802.43     4427.23    318.39 o   0.52361
  -5  -4   7    17708.67    15411.34    470.71 o   0.46961
  -4  -4   7      505.75      543.20    190.85 o   0.41917
  -3  -4   7      395.05      426.67    191.77 o   0.37371
  -2  -4   7     4639.12     4211.60    202.78 o   0.33527
  -1  -4   7    43911.46    40190.04    739.55 o   0.30651
   0  -4   7    36310.18    32713.76    650.55 o   0.29031
   1  -4   7     1983.42     2346.20    145.89 o   0.28880
   2  -4   7    14922.25    15978.39    356.93 o   0.30220
   3  -4   7   139004.86   152919.61   2439.79 o   0.32868
   4  -4   7    18941.22    16405.05    439.51 o   0.36542
   5  -4   7     3358.55     3021.52    228.47 o   0.40967
   6  -4   7     5531.50     4671.30    338.58 o   0.45925
   7  -4   7      249.72      103.68    257.83 o   0.51263
   8  -4   7        1.41        0.00    470.71 o   0.56874
  -7  -3   7      352.21      234.90    312.89 o   0.55448
  -6  -3   7     4079.63     4178.57    414.74 o   0.49676
  -5  -3   7     1148.26      793.69    186.26 o   0.44144
  -4  -3   7     1885.83     1535.08    195.44 o   0.38958
  -3  -3   7      511.69      456.94    188.10 o   0.34273
  -2  -3   7      458.56      313.81    161.49 o   0.30322
  -1  -3   7    33456.08    30176.71    591.83 o   0.27426
   0  -3   7    42992.05    44033.70    841.40 o   0.25940
   1  -3   7    24471.31    28829.73    577.15 o   0.26105
   2  -3   7     9413.47     9885.79    273.43 o   0.27892
   3  -3   7     7904.68     7210.19    281.69 o   0.31023
   4  -3   7     4964.36     4317.12    256.00 o   0.35140
   5  -3   7     1754.95     1309.36    193.61 o   0.39938
   6  -3   7       14.63      263.34    191.77 o   0.45203
   7  -3   7     5683.99     5731.08    456.94 o   0.50788
   8  -3   7     1362.59     1566.27    507.41 o   0.56599
  -8  -2   7    16374.52    13068.80   1384.60 o   0.59360
  -7  -2   7     6711.69     6192.61    417.49 o   0.53350
  -6  -2   7     1501.43     1413.04    178.92 o   0.47505
  -5  -2   7     1830.38     1760.80    190.85 o   0.41894
  -4  -2   7    15516.23    15345.27    420.24 o   0.36625
  -3  -2   7     1711.57     2443.46    303.71 o   0.31870
  -2  -2   7      239.62      265.17    143.14 o   0.27890
  -1  -2   7        8.85      209.20    144.06 o   0.25059
   0  -2   7   140169.78   156958.70   2340.70 o   0.23790
   1  -2   7     9024.06     5861.37    233.98 o   0.24329
   2  -2   7     8494.30     9231.57    283.53 o   0.26566
   3  -2   7      904.06      275.27    144.06 o   0.30125
   4  -2   7     1199.28      665.23    172.50 o   0.34601
   5  -2   7      118.40        3.67    172.50 o   0.39684
   6  -2   7      505.45      521.17    191.77 o   0.45171
   7  -2   7     5367.09     4648.36    329.40 o   0.50930
   8  -2   7     1816.56     1364.41    512.00 o   0.56879
  -8  -1   7        3.48     1601.14    768.92 o   0.57801
  -7  -1   7        1.81      211.96    199.11 o   0.51777
  -6  -1   7      825.46      898.29    166.08 o   0.45921
  -5  -1   7     6258.09     6278.86    265.17 o   0.40305
  -4  -1   7     6647.70     6069.66    256.00 o   0.35045
  -3  -1   7      444.76     1047.85    249.58 o   0.30327
  -2  -1   7    11722.66    13152.30    415.65 o   0.26443
  -1  -1   7   455066.41   479774.66   6780.77 o   0.23805
   0  -1   7     3897.61     4344.65    207.37 o   0.22848
   1  -1   7     5574.75     6419.25    231.23 o   0.23776
   2  -1   7        0.28      178.01    166.08 o   0.26391
   3  -1   7      573.22     1529.57    198.19 o   0.30259
   4  -1   7     3172.14     3222.47    210.12 o   0.34967
   5  -1   7     1380.76     1065.29    198.19 o   0.40220
   6  -1   7      378.29       91.76    197.28 o   0.45832
   7  -1   7     3228.16     2615.05    289.03 o   0.51685
   8  -1   7     3685.28     2363.63    490.89 o   0.57707
  -8   0   7     1506.53     2238.85    644.13 o   0.56757
  -7   0   7        3.64        0.00    585.40 o   0.50780
  -6   0   7     3189.85     2541.64    288.11 o   0.44986
  -5   0   7     9374.46     8940.70    314.72 o   0.39457
  -4   0   7       44.30        0.00    125.71 o   0.34320
  -3   0   7      191.42      117.45    133.96 o   0.29779
  -2   0   7    52870.10    55013.22   1064.37 o   0.26146
  -1   0   7    35879.61    33072.53    653.30 o   0.23841
   0   0   7    69603.07    66961.68   1176.31 o   0.23262
   1   0   7      306.55      394.55    139.47 o   0.24530
   2   0   7     1263.06     1360.74    159.66 o   0.27391
   3   0   7     4613.85     3706.94    231.23 o   0.31412
   4   0   7      642.32      630.36    180.76 o   0.36209
   5   0   7     3066.12     2396.67    218.38 o   0.41514
   6   0   7     2363.80     2465.48    391.80 o   0.47156
   7   0   7    10772.61     9997.73    553.29 o   0.53027
   8   0   7      784.17       93.59    632.20 o   0.59058
  -8   1   7       69.71        0.00    701.93 o   0.56255
  -7   1   7     2422.92     2091.12    870.76 o   0.50391
  -6   1   7     2328.72     2125.07    242.24 o   0.44741
  -5   1   7     1220.97     1215.77    211.04 o   0.39398
  -4   1   7     8165.56     9181.10    369.78 o   0.34504
  -3   1   7    73091.76    73079.05   1313.03 o   0.30279
  -2   1   7     7717.06     8848.95    276.19 o   0.27037
  -1   1   7    27239.34    23927.21    537.69 o   0.25162
   0   1   7    32285.36    28074.58    602.84 o   0.24963
   1   1   7     2834.42     2413.18    166.08 o   0.26479
   2   1   7      277.16      641.37    167.91 o   0.29445
   3   1   7     2946.54     3585.82    267.01 o   0.33479
   4   1   7      174.24      333.07    163.33 o   0.38243
   5   1   7     6517.38     5474.16    320.23 o   0.43500
   6   1   7    12415.07     9927.08    536.77 o   0.49090
   7   1   7     2372.29     2604.03    444.10 o   0.54912
  -8   2   7      867.51     1350.65    627.61 o   0.56312
  -7   2   7    14116.95    14949.80   1428.64 o   0.50626
  -6   2   7    19232.66    19459.61    622.11 o   0.45197
  -5   2   7     7353.01     8748.02    315.64 o   0.40132
  -4   2   7    13796.53    13155.98    485.39 o   0.35584
  -3   2   7      129.74      142.22    187.18 o   0.31778
  -2   2   7    34904.18    35413.22    715.70 o   0.29007
  -1   2   7    26352.47    28425.09    605.59 o   0.27584
   0   2   7    10136.93    10328.05    343.17 o   0.27717
   1   2   7        0.88     1162.55    209.20 o   0.29386
   2   2   7    95225.21   101463.77   2666.43 o   0.32354
   3   2   7     2688.33     2283.81    237.65 o   0.36303
   4   2   7       33.45       69.73    259.67 o   0.40951
   5   2   7     4771.91     4096.90    350.51 o   0.46087
   6   2   7     3735.79     3160.08    703.77 o   0.51565
   7   2   7      975.99     1068.04    505.58 o   0.57287
  -8   3   7        8.09      488.14    940.50 o   0.56924
  -7   3   7       43.97      140.39    119.28 o   0.51475
  -6   3   7      210.17       97.26    150.48 o   0.46334
  -5   3   7     4341.08     3809.71    454.19 o   0.41616
  -4   3   7     8793.16     9380.21    342.25 o   0.37483
  -3   3   7     2629.86     2162.69    217.46 o   0.34146
  -2   3   7    28475.15    28650.80    656.06 o   0.31856
  -1   3   7    18807.88    20506.55    540.44 o   0.30848
   0   3   7     8911.01     8495.69    367.94 o   0.31246
   1   3   7     4921.25     5146.59    309.22 o   0.33000
   2   3   7      173.94        0.00    266.09 o   0.35910
   3   3   7     4094.41     2885.73    276.19 o   0.39724
   4   3   7      924.06      735.88    216.54 o   0.44209
   5   3   7        6.52        0.00    256.00 o   0.49181
   6   3   7      627.20      380.79    568.89 o   0.54507
  -8   4   7       33.55     1254.30    870.76 o   0.58075
  -7   4   7     2423.96     1956.24    196.36 o   0.52908
  -6   4   7     1481.56     1525.90    281.69 o   0.48102
  -5   4   7     5282.93     4103.33    261.50 o   0.43775
  -4   4   7      392.71      309.22    173.42 o   0.40083
  -3   4   7    11198.09    12410.92    545.03 o   0.37215
  -2   4   7      163.23      339.50    149.56 o   0.35372
  -1   4   7     2126.59     2735.25    288.11 o   0.34718
   0   4   7     6170.65     5830.18    371.61 o   0.35319
   1   4   7     2554.35     2682.95    271.60 o   0.37113
   2   4   7       36.25       40.37    194.52 o   0.39941
   3   4   7      255.10      119.28    225.72 o   0.43602
   4   4   7     2846.55     2481.08    385.38 o   0.47905
   5   4   7     1494.48     1712.17    387.21 o   0.52693
   6   4   7     4097.75     4422.64    649.63 o   0.57846
  -7   5   7     1048.58      461.53    267.93 o   0.54882
  -6   5   7       11.06      340.41    203.70 o   0.50437
  -5   5   7      971.96      912.05    198.19 o   0.46515
  -4   5   7       35.73      314.72    180.76 o   0.43259
  -3   5   7     1029.17     1264.40    204.62 o   0.40829
  -2   5   7     3578.43     3466.54    241.32 o   0.39377
  -1   5   7     2911.94     2753.60    265.17 o   0.39014
   0   5   7     7780.80     6063.24    835.90 o   0.39768
   1   5   7     1326.11      851.50    324.82 o   0.41579
   2   5   7     1756.97     1715.84    266.09 o   0.44318
   3   5   7      544.88      634.95    316.56 o   0.47825
   4   5   7      278.41      830.39    387.21 o   0.51945
   5   5   7     7938.29     7971.76    993.72 o   0.56545
  -7   6   7     1263.68     1252.47    381.70 o   0.57338
  -6   6   7     3911.51     3211.46    277.10 o   0.53262
  -5   6   7      327.46      256.92    219.30 o   0.49740
  -4   6   7        8.86      310.14    278.94 o   0.46894
  -3   6   7      659.13      579.90    250.49 o   0.44856
  -2   6   7    52068.95    53288.21   1493.79 o   0.43737
  -1   6   7      517.83      610.18    419.32 o   0.43610
   0   6   7      880.91      627.61    254.16 o   0.44481
   1   6   7      474.99      525.76    409.23 o   0.46295
   2   6   7    14795.51    16133.46    995.55 o   0.48947
   3   6   7      516.65        0.00    592.74 o   0.52310
   4   6   7     1420.25      903.80    789.10 o   0.56256
  -6   7   7      256.11      757.90    424.83 o   0.56506
  -5   7   7      162.37      429.42    268.85 o   0.53361
  -4   7   7     9540.44     9989.47    527.60 o   0.50890
  -3   7   7     6697.86     5048.41    561.55 o   0.49195
  -2   7   7       15.44      254.16    280.77 o   0.48357
  -1   7   7     1255.72     1435.06    400.97 o   0.48420
   0   7   7     3606.13     3272.02    323.90 o   0.49382
   1   7   7     1053.76     1516.73    385.38 o   0.51192
   2   7   7     2864.59     1908.52    761.57 o   0.53764
   3   7   7      152.06        0.00   1358.91 o   0.56995
  -4   8   7    10326.39     8289.24    621.19 o   0.55168
  -3   8   7      736.36      885.45    350.51 o   0.53769
  -2   8   7      163.73      261.50    406.48 o   0.53167
  -1   8   7      789.04      892.79    385.38 o   0.53388
   0   8   7       90.67      295.45    333.07 o   0.54421
   2   8   7     1067.44     1201.09    854.25 o   0.58722
  -3   9   7      644.54     2961.88   1707.58 o   0.58525
  -1   9   7      342.78       21.10    552.37 o   0.58472
  -1 -10   8     2262.63     2543.48    870.76 o   0.58967
   0 -10   8       64.10       48.63    386.29 o   0.57260
   1 -10   8     1933.30     5157.60   1358.91 o   0.56288
   3 -10   8   110093.49   111724.84  15994.90 o   0.56668
   4 -10   8     4394.86     5326.44   1271.74 o   0.58005
  -2  -9   8     2160.33     1774.56    727.63 o   0.56462
  -1  -9   8      532.52      560.63    361.52 o   0.54028
   0  -9   8    17189.63    15506.76   1324.04 o   0.52326
   1  -9   8    17876.94    18323.67   1113.00 o   0.51429
   2  -9   8   146255.50   162624.64   3632.62 o   0.51379
   3  -9   8    10277.12    10438.16    989.13 o   0.52178
   4  -9   8      118.49        0.00    632.20 o   0.53789
   5  -9   8      547.56     1049.69    662.48 o   0.56142
   6  -9   8      706.84      967.11    578.98 o   0.59147
  -4  -8   8       43.33      368.86    490.89 o   0.58673
  -3  -8   8      858.83     1009.32    450.52 o   0.54910
  -2  -8   8     6538.45     5909.09    431.25 o   0.51726
  -1  -8   8     7287.91     5249.36    492.73 o   0.49234
   0  -8   8     8874.68     9028.79    487.22 o   0.47543
   1  -8   8   128580.15   140768.36   2683.86 o   0.46740
   2  -8   8    35168.60    39871.65   1044.18 o   0.46870
   3  -8   8     2729.87     3219.72    645.96 o   0.47926
   4  -8   8     4557.80     3973.95    489.06 o   0.49849
   5  -8   8     3258.92     3271.10    456.03 o   0.52544
   6  -8   8       58.09      283.53    589.99 o   0.55900
  -5  -7   8      824.64     1387.35    596.41 o   0.58791
  -4  -7   8      543.70      772.59    413.82 o   0.54391
  -3  -7   8       33.31        0.00    342.25 o   0.50481
  -2  -7   8    26332.77    24560.32    825.80 o   0.47182
  -1  -7   8    60621.81    60845.23   1424.97 o   0.44631
   0  -7   8    44046.10    44132.80   1051.52 o   0.42961
   1  -7   8    10024.38    11941.12    534.02 o   0.42276
   2  -7   8    11381.91    10951.99    391.80 o   0.42624
   3  -7   8      210.09      111.94    228.47 o   0.43980
   4  -7   8      789.78      586.32    211.04 o   0.46256
   5  -7   8      645.11     1359.82    239.48 o   0.49324
   6  -7   8     1477.78      749.65    562.46 o   0.53048
   7  -7   8      117.44      183.51    474.38 o   0.57300
  -5  -6   8     2357.25     3669.32    709.27 o   0.54937
  -4  -6   8     4053.29     3453.70    404.64 o   0.50372
  -3  -6   8    65308.66    61044.34   1446.07 o   0.46310
  -2  -6   8     2047.09     1945.23    308.30 o   0.42893
  -1  -6   8       19.70      168.83    238.57 o   0.40285
   0  -6   8    11707.71    11353.89    390.88 o   0.38651
   1  -6   8    17501.99    16735.38    470.71 o   0.38117
   2  -6   8     1747.00     2006.70    206.45 o   0.38727
   3  -6   8       77.60       16.52    233.98 o   0.40430
   4  -6   8      857.67     1263.48    228.47 o   0.43096
   5  -6   8    25173.09    23987.77    800.11 o   0.46561
   6  -6   8      160.77        0.00    295.45 o   0.50660
   7  -6   8     4305.79     5810.91    735.88 o   0.55254
  -6  -5   8     1539.84     1489.20    669.82 o   0.56514
  -5  -5   8      524.77      386.29    301.88 o   0.51406
  -4  -5   8    14048.33    12710.96    456.03 o   0.46683
  -3  -5   8    57257.30    55566.51   1124.93 o   0.42472
  -2  -5   8    18697.87    20091.81    534.94 o   0.38941
  -1  -5   8     6097.77     5672.35    307.38 o   0.36289
   0  -5   8     3150.29     3534.44    251.41 o   0.34717
   1  -5   8    19571.81    19580.73    527.60 o   0.34373
   2  -5   8    10066.70     9129.72    283.53 o   0.35295
   3  -5   8     1288.17      790.94    222.97 o   0.37388
   4  -5   8     1321.39     2431.53    252.33 o   0.40471
   5  -5   8      886.56     1108.41    225.72 o   0.44339
   6  -5   8    43283.03    48953.65   1203.84 o   0.48804
   7  -5   8     2625.28     1831.45    366.11 o   0.53718
   8  -5   8     1230.67     1316.70    429.42 o   0.58969
  -7  -4   8      181.87      111.94    344.08 o   0.59042
  -6  -4   8    50871.77    50563.97   1192.83 o   0.53517
  -5  -4   8     8750.37     7973.60    374.36 o   0.48272
  -4  -4   8     8202.44     8306.67    343.17 o   0.43408
  -3  -4   8     2280.66     2812.32    222.05 o   0.39066
  -2  -4   8    68798.06    65046.73   1163.47 o   0.35441
  -1  -4   8      571.25      518.42    174.34 o   0.32769
   0  -4   8    69687.07    62755.59   1067.12 o   0.31298
   1  -4   8      984.39     1094.65    145.89 o   0.31196
   2  -4   8    12295.15    13614.75    346.84 o   0.32477
   3  -4   8    40784.10    38365.93    825.80 o   0.34989
   4  -4   8     1739.53     1507.55    231.23 o   0.38492
   5  -4   8     1982.19     2302.16    240.40 o   0.42743
   6  -4   8     1907.71     2265.46    278.02 o   0.47541
   7  -4   8     4693.78     4870.41    399.14 o   0.52738
   8  -4   8      803.14      689.09    427.58 o   0.58227
  -7  -3   8     4015.33     2980.23    548.70 o   0.56585
  -6  -3   8     2753.88     2815.99    300.04 o   0.50964
  -5  -3   8     3728.17     3206.87    267.01 o   0.45616
  -4  -3   8     1912.46     2400.34    254.16 o   0.40647
  -3  -3   8    18052.54    17485.94    483.55 o   0.36214
  -2  -3   8       52.91       29.36    177.09 o   0.32537
  -1  -3   8    21956.93    20074.38    464.29 o   0.29896
   0  -3   8    41183.23    42709.66    769.83 o   0.28580
   1  -3   8    21863.25    25201.70    532.18 o   0.28772
   2  -3   8    20735.33    18427.35    437.68 o   0.30442
   3  -3   8     5761.31     5868.71    276.19 o   0.33370
   4  -3   8    33165.77    32959.67    775.34 o   0.37260
   5  -3   8    40484.86    42802.34    974.45 o   0.41844
   6  -3   8      903.20     1174.48    273.43 o   0.46920
   7  -3   8     2714.90     2821.50    350.51 o   0.52345
   8  -3   8     1013.93      630.36    422.08 o   0.58021
  -7  -2   8     3684.47     3238.07    355.10 o   0.54596
  -6  -2   8     2236.74     2854.53    247.74 o   0.48925
  -5  -2   8     1226.40     1617.66    217.46 o   0.43525
  -4  -2   8    24623.69    24212.57    567.97 o   0.38511
  -3  -2   8    25080.69    22395.80    508.33 o   0.34055
  -2  -2   8       95.81      150.48    167.00 o   0.30402
  -1  -2   8      268.24       92.67    157.82 o   0.27870
   0  -2   8    10943.89    12398.07    400.06 o   0.26779
   1  -2   8   604310.69   628666.19   8871.89 o   0.27303
   2  -2   8    99202.77    90882.47   1483.69 o   0.29355
   3  -2   8     5642.80     5526.46    267.93 o   0.32647
   4  -2   8     3962.33     3906.05    411.07 o   0.36850
   5  -2   8     2906.82     2796.72    261.50 o   0.41689
   6  -2   8     1073.13      640.46    220.21 o   0.46967
   7  -2   8     3915.81     2813.24    310.14 o   0.52552
   8  -2   8     4019.16     4144.62    517.50 o   0.58357
  -8  -1   8       22.84      411.07   1480.94 o   0.58995
  -7  -1   8       46.94       19.27    226.64 o   0.53129
  -6  -1   8       68.28      407.40    174.34 o   0.47464
  -5  -1   8      893.40     1035.01    221.13 o   0.42083
  -4  -1   8    13504.64    14176.30    389.96 o   0.37108
  -3  -1   8    10927.62    10635.44    325.73 o   0.32726
  -2  -1   8    51139.02    53980.05    995.55 o   0.29204
  -1  -1   8      742.26      944.17    189.93 o   0.26883
   0  -1   8    26389.52    28744.40    620.27 o   0.26085
   1  -1   8    41508.04    37481.41    749.65 o   0.26946
   2  -1   8     3429.59     3013.27    217.46 o   0.29320
   3  -1   8     2121.68     2604.95    246.82 o   0.32881
   4  -1   8     1079.53     1537.83    222.05 o   0.37291
   5  -1   8      612.50      805.62    200.95 o   0.42284
   6  -1   8     7048.82     5321.85    346.84 o   0.47678
   7  -1   8      428.49      934.99    327.57 o   0.53352
   8  -1   8     5883.39     5550.32    741.39 o   0.59224
  -8   0   8       20.19     1115.75    798.28 o   0.58034
  -7   0   8      410.35      416.57    801.95 o   0.52226
  -6   0   8      736.00      435.84    402.81 o   0.46638
  -5   0   8     4770.64     4810.77    238.57 o   0.41359
  -4   0   8      259.96      471.63    167.00 o   0.36523
  -3   0   8     1422.27     1518.56    184.43 o   0.32331
  -2   0   8      962.21     2226.00    169.75 o   0.29060
  -1   0   8   104910.56   120064.54   1999.36 o   0.27049
   0   0   8    47830.14    45270.57    869.85 o   0.26585
   1   0   8     3604.22     3622.53    231.23 o   0.27744
   2   0   8      198.39      210.12    187.18 o   0.30342
   3   0   8      753.75     1129.52    200.03 o   0.34052
   4   0   8     5639.37     5451.22    486.31 o   0.38552
   5   0   8     1306.83     1257.06    303.71 o   0.43600
   6   0   8     5174.03     4155.63    613.85 o   0.49026
   7   0   8     9663.55     9464.63    730.38 o   0.54719
  -8   1   8      305.58     2324.18    847.83 o   0.57606
  -7   1   8     1529.82     1067.12    169.75 o   0.51918
  -6   1   8     2060.72     1976.42    226.64 o   0.46480
  -5   1   8     1489.52     1567.19    194.52 o   0.41390
  -4   1   8      560.19      791.85    172.50 o   0.36795
  -3   1   8   217172.23   226129.86   4118.01 o   0.32902
  -2   1   8    17005.85    19081.57    442.26 o   0.29985
  -1   1   8      924.05     1242.38    195.44 o   0.28348
   0   1   8    41321.50    38441.17    782.68 o   0.28214
   1   1   8     1489.66     2446.21    215.63 o   0.29604
   2   1   8     5176.78     4575.87    362.44 o   0.32321
   3   1   8      427.80      729.46    195.44 o   0.36067
   4   1   8     4536.56     3600.51    262.42 o   0.40558
   5   1   8     3391.66     1899.35    324.82 o   0.45574
   6   1   8     1695.94     1772.73    413.82 o   0.50960
   7   1   8        6.91        0.00    527.60 o   0.56611
  -8   2   8      618.32      139.47   1045.10 o   0.57724
  -7   2   8      135.78      236.73    216.54 o   0.52215
  -6   2   8     2700.47     2733.41    290.87 o   0.46996
  -5   2   8     4391.91     4051.94    245.91 o   0.42175
  -4   2   8     3697.44     3751.90    230.31 o   0.37906
  -3   2   8    14979.21    13720.27    508.33 o   0.34392
  -2   2   8       94.30      353.26    174.34 o   0.31886
  -1   2   8      496.14      894.62    183.51 o   0.30636
   0   2   8      507.45      985.46    171.58 o   0.30795
   1   2   8     3829.50     3149.98    273.43 o   0.32342
   2   2   8    15573.61    15758.17    575.31 o   0.35095
   3   2   8    17825.96    17518.97    679.91 o   0.38796
   4   2   8      180.69        0.00    382.62 o   0.43204
   5   2   8     5921.23     5784.30    368.86 o   0.48125
   6   2   8      142.40      116.53    417.49 o   0.53416
   7   2   8      134.67      422.08    661.56 o   0.58979
  -8   3   8       53.47      209.20   1045.10 o   0.58384
  -7   3   8      961.09      959.77    171.58 o   0.53106
  -6   3   8     2258.62     2446.21    303.71 o   0.48165
  -5   3   8    56797.33    57551.18   1553.43 o   0.43673
  -4   3   8    10918.81     9532.53    467.96 o   0.39784
  -3   3   8     9359.78     9920.66    387.21 o   0.36689
  -2   3   8      212.22      186.26    174.34 o   0.34603
  -1   3   8      221.20      203.70    207.37 o   0.33713
   0   3   8      998.08      389.05    193.61 o   0.34112
   1   3   8        1.08        0.00    214.71 o   0.35758
   2   3   8    19388.61    17219.85    818.46 o   0.38492
   3   3   8    14417.83    10312.46    485.39 o   0.42101
   4   3   8    16158.52    12194.37    579.90 o   0.46382
   5   3   8      288.97        0.00    335.83 o   0.51166
   6   3   8       96.65      316.56    560.63 o   0.56326
  -7   4   8     3659.61     2938.94    311.97 o   0.54564
  -6   4   8       37.31        0.00    195.44 o   0.49941
  -5   4   8     4443.84     3893.21    332.16 o   0.45814
  -4   4   8     7525.63     6686.26    399.14 o   0.42328
  -3   4   8     1400.86     1425.89    277.10 o   0.39653
  -2   4   8      261.49      293.62    223.88 o   0.37960
  -1   4   8      670.96      281.69    194.52 o   0.37383
   0   4   8     2518.74     2390.24    327.57 o   0.37973
   1   4   8     3523.39     2942.61    284.44 o   0.39678
   2   4   8      259.02      431.25    278.94 o   0.42363
   3   4   8     2990.34     2289.31    344.08 o   0.45856
   4   4   8     6803.52     5612.71    887.28 o   0.49989
   5   4   8     2293.81     2354.46    454.19 o   0.54617
  -7   5   8      706.86      470.71    400.06 o   0.56543
  -6   5   8     1045.52     1284.58    244.07 o   0.52262
  -5   5   8     4015.94     3791.36    425.75 o   0.48513
  -4   5   8     2689.57     2161.77    320.23 o   0.45427
  -3   5   8     2792.33     2191.13    281.69 o   0.43147
  -2   5   8    11711.18    10371.18    538.61 o   0.41804
  -1   5   8     1958.37     1568.11    282.61 o   0.41490
   0   5   8     2740.05     1930.55    387.21 o   0.42228
   1   5   8     1496.32     1702.99    409.23 o   0.43965
   2   5   8     8138.69     6321.99    492.73 o   0.46589
   3   5   8      190.17      192.69    273.43 o   0.49961
   4   5   8      351.70      382.62    511.08 o   0.53941
   5   5   8     2877.01     2633.40    574.39 o   0.58404
  -7   6   8       87.62      169.75    431.25 o   0.58992
  -6   6   8     1516.54      673.49    325.73 o   0.55060
  -5   6   8      723.38      374.36    262.42 o   0.51683
  -4   6   8     1121.35     1103.82    288.11 o   0.48975
  -3   6   8      357.80      890.03    324.82 o   0.47052
  -2   6   8    11153.87    11283.23   1484.61 o   0.46013
  -1   6   8    13003.39    15332.42   1289.17 o   0.45917
   0   6   8     1247.52      700.10    303.71 o   0.46771
   1   6   8        4.31      193.61    296.37 o   0.48524
   2   6   8     1493.54     1858.06    411.98 o   0.51084
   3   6   8      122.11       44.96    344.08 o   0.54337
   4   6   8     1540.94     1134.10    542.28 o   0.58166
  -6   7   8       37.63        0.00    414.74 o   0.58265
  -5   7   8     1220.53     1507.55    337.66 o   0.55242
  -4   7   8      844.81      634.95    302.79 o   0.52882
  -3   7   8     1890.71     1412.12    378.95 o   0.51276
  -2   7   8     2013.91     2356.29    393.63 o   0.50496
  -1   7   8       81.97      227.55    376.20 o   0.50580
   0   7   8        0.36      454.19    439.51 o   0.51525
   1   7   8      145.72       54.14    501.91 o   0.53284
   2   7   8     1310.55     1511.22    517.50 o   0.55781
   3   7   8     9702.62    10507.90   1335.05 o   0.58922
  -5   8   8      517.56        0.00   1149.70 o   0.59121
  -4   8   8     4010.31     4612.57    957.93 o   0.57074
  -3   8   8     3351.64     2733.41    469.79 o   0.55745
  -2   8   8      275.01       78.91    462.45 o   0.55185
  -1   8   8      814.65      195.44    437.68 o   0.55420
   0   8   8     2597.16     2771.95    800.11 o   0.56437
   1   8   8       57.66        0.00   1132.27 o   0.58197
   0 -10   9     5769.23     4929.13    975.37 o   0.58260
   1 -10   9     2507.37     2774.70    465.20 o   0.57325
   3 -10   9     4057.07     3305.05    694.59 o   0.57740
   4 -10   9   103806.85   124802.82   4964.92 o   0.59073
  -2  -9   9      193.88      662.48    801.95 o   0.57497
  -1  -9   9      165.87      635.87    513.83 o   0.55130
   0  -9   9     1304.67      905.63    557.88 o   0.53486
   1  -9   9     8201.87    10732.70    905.63 o   0.52631
   2  -9   9     1718.08     1324.96    664.31 o   0.52605
   3  -9   9        8.04        0.00    463.37 o   0.53408
   4  -9   9      172.48      866.18    423.00 o   0.55004
   5  -9   9      529.25        0.00    461.53 o   0.57328
  -3  -8   9     3316.51     3706.02    488.14 o   0.56017
  -2  -8   9     2156.31     2244.35    534.02 o   0.52922
  -1  -8   9      226.74      367.02    350.51 o   0.50513
   0  -8   9     4877.93     5460.40    455.11 o   0.48890
   1  -8   9    52523.25    57196.09   1520.40 o   0.48134
   2  -8   9    38193.42    45444.90   1165.30 o   0.48285
   3  -8   9     4897.42     5177.79    890.95 o   0.49335
   4  -8   9      377.32        0.00    270.68 o   0.51229
   5  -8   9       59.15       21.10    232.14 o   0.53877
   6  -8   9     1772.08     1236.87    533.10 o   0.57175
  -4  -7   9     9459.65     8280.98    556.96 o   0.55552
  -3  -7   9      491.56      376.20    310.14 o   0.51753
  -2  -7   9        2.74        0.00    568.89 o   0.48565
  -1  -7   9    29075.57    32446.75    877.19 o   0.46116
   0  -7   9   294525.63   318900.66   5473.24 o   0.44529
   1  -7   9      233.24       35.78    196.36 o   0.43895
   2  -7   9      679.80      817.55    235.81 o   0.44257
   3  -7   9     7479.57     6784.44    524.84 o   0.45591
   4  -7   9      550.09      410.15    225.72 o   0.47815
   5  -7   9       61.77      201.86    286.28 o   0.50813
   6  -7   9     3044.74     3060.98    400.06 o   0.54457
   7  -7   9    17975.50    21231.42   2322.34 o   0.58627
  -5  -6   9     3641.50     3672.07    590.91 o   0.56129
  -4  -6   9    20373.49    21178.20    771.67 o   0.51694
  -3  -6   9     1959.56     1804.84    355.10 o   0.47769
  -2  -6   9       51.39        0.00    291.78 o   0.44491
  -1  -6   9   159403.33   172728.81   2806.82 o   0.42011
   0  -6   9    21507.17    21869.12    602.84 o   0.40476
   1  -6   9    19097.90    20248.71    536.77 o   0.39996
   2  -6   9    23716.45    23088.56    605.59 o   0.40607
   3  -6   9     4999.22     5388.83    301.88 o   0.42262
   4  -6   9      305.81      138.55    255.08 o   0.44846
   5  -6   9     7989.11     8591.11    429.42 o   0.48210
   6  -6   9      780.59     1504.80    358.77 o   0.52203
   7  -6   9    13095.60    14895.67    786.35 o   0.56692
  -6  -5   9     1247.05     1213.01    539.53 o   0.57716
  -5  -5   9      138.08      325.73    338.58 o   0.52748
  -4  -5   9      922.92      235.81    217.46 o   0.48181
  -3  -5   9    18713.20    17719.00    520.26 o   0.44140
  -2  -5   9   437542.63   457719.25   6025.62 o   0.40783
  -1  -5   9    18235.05    16764.74    486.31 o   0.38290
   0  -5   9      465.07      723.95    159.66 o   0.36835
   1  -5   9    12097.27    12131.06    346.84 o   0.36545
   2  -5   9     3846.86     3136.22    219.30 o   0.37445
   3  -5   9     2157.59     1921.37    236.73 o   0.39454
   4  -5   9     1688.04     2434.29    258.75 o   0.42415
   5  -5   9     9880.93    11201.57    446.85 o   0.46146
   6  -5   9    56471.55    63619.93   1457.09 o   0.50475
   7  -5   9    44345.68    48871.07   2811.40 o   0.55262
  -6  -4   9     8419.56     6742.23    456.03 o   0.54851
  -5  -4   9    37720.50    36395.93    845.99 o   0.49771
  -4  -4   9    24777.12    26491.79    682.66 o   0.45095
  -3  -4   9     8244.68     8756.27    363.35 o   0.40962
  -2  -4   9    11586.45    11719.99    385.38 o   0.37551
  -1  -4   9      862.38      802.86    214.71 o   0.35075
   0  -4   9    12616.39    12509.09    400.06 o   0.33740
   1  -4   9     4946.35     4743.78    238.57 o   0.33681
   2  -4   9     4876.85     4717.18    223.88 o   0.34904
   3  -4   9   120426.28   126183.75   2244.35 o   0.37285
   4  -4   9     6223.53     5823.75    384.46 o   0.40620
   5  -4   9      185.90       78.91    226.64 o   0.44695
   6  -4   9    13304.49    13453.26    490.89 o   0.49328
   7  -4   9    14801.74    13567.96    725.79 o   0.54377
  -7  -3   9      360.24      614.77    434.01 o   0.57890
  -6  -3   9       70.82      328.49    236.73 o   0.52432
  -5  -3   9    25710.24    25358.60    662.48 o   0.47275
  -4  -3   9     5948.30     6057.73    338.58 o   0.42529
  -3  -3   9      643.05      851.50    211.96 o   0.38345
  -2  -3   9     3084.36     3714.28    269.76 o   0.34928
  -1  -3   9     1589.59      958.85    198.19 o   0.32519
   0  -3   9    36629.73    36897.83    724.87 o   0.31351
   1  -3   9      579.68      703.77    180.76 o   0.31563
   2  -3   9     2431.03     2850.86    209.20 o   0.33129
   3  -3   9      710.49      527.60    198.19 o   0.35871
   4  -3   9      883.69     1109.33    209.20 o   0.39546
   5  -3   9    18754.80    19366.94    699.18 o   0.43919
   6  -3   9       88.52      144.06    228.47 o   0.48804
   7  -3   9      295.50      706.52    367.94 o   0.54062
  -7  -2   9    16178.42    17017.98   1031.34 o   0.56012
  -6  -2   9    29312.71    35748.13    857.00 o   0.50523
  -5  -2   9     9992.30    10202.35    399.14 o   0.45341
  -4  -2   9     6999.75     6514.68    357.85 o   0.40581
  -3  -2   9      295.72      118.37    191.77 o   0.36412
  -2  -2   9    24730.05    22760.07    524.84 o   0.33057
  -1  -2   9      264.91      234.90    174.34 o   0.30784
   0  -2   9     1046.16     1194.66    177.09 o   0.29840
   1  -2   9    29196.23    33907.50    761.57 o   0.30350
   2  -2   9    24567.76    21662.67    521.17 o   0.32245
   3  -2   9     1457.40     1863.56    226.64 o   0.35303
   4  -2   9      131.97      262.42    193.61 o   0.39252
   5  -2   9      638.22      374.36    247.74 o   0.43853
   6  -2   9      289.78      469.79    222.97 o   0.48923
   7  -2   9        6.18        0.00    388.13 o   0.54329
  -7  -1   9     2623.08     2292.98    297.29 o   0.54649
  -6  -1   9     7025.01     6171.51    371.61 o   0.49184
  -5  -1   9    11998.98    13629.43    435.84 o   0.44041
  -4  -1   9    11680.61    12532.95    395.47 o   0.39345
  -3  -1   9    52517.67    53498.33    999.22 o   0.35276
  -2  -1   9     1123.57      936.83    191.77 o   0.32072
  -1  -1   9    13783.30    16170.16    432.17 o   0.30014
   0  -1   9     1914.58     1986.52    211.96 o   0.29342
   1  -1   9       76.55        0.00    159.66 o   0.30149
   2  -1   9    34208.94    38493.47    812.04 o   0.32326
   3  -1   9    66536.95    71694.46   1454.33 o   0.35621
   4  -1   9      168.58      205.53    241.32 o   0.39757
   5  -1   9     2435.15     2240.68    284.44 o   0.44501
   6  -1   9      815.92     1024.00    301.88 o   0.49679
   7  -1   9     6546.38     7431.32    643.21 o   0.55169
  -7   0   9     1154.80     1135.94    256.92 o   0.53839
  -6   0   9     7481.50     7667.13    363.35 o   0.48462
  -5   0   9     1227.26     1057.95    201.86 o   0.43433
  -4   0   9       18.91      128.46    188.10 o   0.38887
  -3   0   9     3894.77     3667.49    258.75 o   0.35012
  -2   0   9     8066.16     9278.37    324.82 o   0.32054
  -1   0   9   249584.30   256512.08   3935.41 o   0.30282
   0   0   9    13517.96    14397.43    418.41 o   0.29908
   1   0   9     7376.64     6678.00    285.36 o   0.30981
   2   0   9     5495.11     5990.75    333.99 o   0.33364
   3   0   9      209.66        0.00    167.00 o   0.36802
   4   0   9      754.67      765.24    311.05 o   0.41031
   5   0   9    11272.66    11264.88    495.48 o   0.45832
   6   0   9        6.77       85.33    423.91 o   0.51045
   7   0   9    18021.24    18073.18   1031.34 o   0.56555
  -8   1   9     1438.17     2648.08   1324.04 o   0.59114
  -7   1   9     1003.78      699.18    240.40 o   0.53608
  -6   1   9      154.90      358.77    182.59 o   0.48384
  -5   1   9     5302.73     5483.34    291.78 o   0.43546
  -4   1   9     9363.10     9190.28    359.68 o   0.39234
  -3   1   9    24404.73    26375.26    688.17 o   0.35642
  -2   1   9    10513.91    13265.16    401.89 o   0.33005
  -1   1   9    15787.49    16262.83    453.27 o   0.31563
   0   1   9     6740.98     6366.03    282.61 o   0.31480
   1   1   9    68826.84    71312.75   1305.69 o   0.32768
   2   1   9     1100.01     1301.10    361.52 o   0.35276
   3   1   9      975.27      701.93    233.06 o   0.38768
   4   1   9     1730.57     2088.37    252.33 o   0.43005
   5   1   9      146.64        0.00    265.17 o   0.47789
   6   1   9    22516.14    17482.27   1023.08 o   0.52973
   7   1   9       77.61      477.13    547.78 o   0.58450
  -8   2   9      118.67        0.00   1149.70 o   0.59289
  -7   2   9      117.90       47.71    201.86 o   0.53962
  -6   2   9     1078.61      707.44    324.82 o   0.48954
  -5   2   9      298.56      656.06    210.12 o   0.44374
  -4   2   9        0.37        0.00    239.48 o   0.40367
  -3   2   9    95641.21   104093.49   1899.35 o   0.37120
  -2   2   9    51812.16    52154.09   1075.38 o   0.34845
  -1   2   9     4672.56     4897.93    267.01 o   0.33740
   0   2   9     4660.42     4613.49    272.52 o   0.33919
   1   2   9      869.70     1306.61    222.05 o   0.35364
   2   2   9     4004.76     3116.03    266.09 o   0.37928
   3   2   9        7.36      308.30    223.88 o   0.41406
   4   2   9     2539.57     2738.00    327.57 o   0.45588
   5   2   9    20901.93    16780.33    932.24 o   0.50300
   6   2   9     1567.64      241.32    442.26 o   0.55405
  -7   3   9       36.32      210.12    271.60 o   0.54891
  -6   3   9     2263.85     1815.85    343.17 o   0.50150
  -5   3   9     7125.01     5566.84    593.66 o   0.45879
  -4   3   9    23826.43    22824.30    781.76 o   0.42221
  -3   3   9    13292.53    12927.50    448.69 o   0.39349
  -2   3   9     2797.65     2379.23    274.35 o   0.37443
  -1   3   9     2901.20     3197.70    244.99 o   0.36655
   0   3   9        2.21      256.00    180.76 o   0.37055
   1   3   9       19.14      216.54    218.38 o   0.38606
   2   3   9      287.21      411.07    268.85 o   0.41180
   3   3   9     4138.17     4498.80    399.14 o   0.44599
   4   3   9    10485.36     9388.47    550.54 o   0.48685
   5   3   9      481.76      176.17    425.75 o   0.53285
   6   3   9      271.34        0.00    652.39 o   0.58278
  -7   4   9      743.73        5.51    355.10 o   0.56366
  -6   4   9      257.46      615.68    223.88 o   0.51927
  -5   4   9     3184.11     2194.80    276.19 o   0.47997
  -4   4   9      258.15      349.59    222.97 o   0.44708
  -3   4   9       97.68      257.83    209.20 o   0.42212
  -2   4   9     7210.57     5609.96    402.81 o   0.40655
  -1   4   9       26.56        0.00    244.99 o   0.40147
   0   4   9     4788.33     4630.01    400.06 o   0.40726
   1   4   9     1491.97      920.31    256.92 o   0.42348
   2   4   9     2605.05     1173.56    427.58 o   0.44900
   3   4   9      365.86      406.48    273.43 o   0.48235
   4   4   9     3860.26     3484.89    744.14 o   0.52202
   5   4   9     2384.26     2469.15    583.57 o   0.56670
  -7   5   9    23458.35    20740.52   1277.24 o   0.58346
  -6   5   9     6411.08     5369.56    422.08 o   0.54230
  -5   5   9        0.13      105.52    260.59 o   0.50651
  -4   5   9     1696.72     1966.33    291.78 o   0.47728
  -3   5   9     2302.13     1937.89    372.53 o   0.45589
  -2   5   9     1161.20     1036.84    264.26 o   0.44347
  -1   5   9     1548.14      907.47    399.14 o   0.44079
   0   5   9     3071.40     3250.00    372.53 o   0.44801
   1   5   9     2254.99     1553.43    304.63 o   0.46467
   2   5   9     5378.45     4018.91    371.61 o   0.48982
   3   5   9       65.35      188.10    420.24 o   0.52222
   4   5   9      479.37      299.12    352.34 o   0.56062
  -6   6   9     1012.08      996.47    375.28 o   0.56995
  -5   6   9      376.10      247.74    331.24 o   0.53761
  -4   6   9     1879.93     1950.73    360.60 o   0.51187
  -3   6   9      174.78      427.58    269.76 o   0.49375
  -2   6   9       51.85      529.43    387.21 o   0.48410
  -1   6   9      244.28      338.58    361.52 o   0.48344
   0   6   9      747.40      862.51    295.45 o   0.49179
   1   6   9     4249.01     3006.84    485.39 o   0.50873
   2   6   9       35.44      573.47    377.12 o   0.53342
   3   6   9      470.39      254.16    431.25 o   0.56486
  -5   7   9      103.47      213.79    364.27 o   0.57255
  -4   7   9      975.98      540.44    339.50 o   0.55002
  -3   7   9       36.57        0.00    423.91 o   0.53482
  -2   7   9     1867.94     2259.03    701.93 o   0.52758
  -1   7   9      649.53      532.18    432.17 o   0.52861
   0   7   9    13003.87    12568.74   2195.72 o   0.53788
   1   7   9        1.42        0.00    435.84 o   0.55497
   2   7   9        5.38      209.20   1289.17 o   0.57919
  -4   8   9     4793.78     4154.71    773.50 o   0.59105
  -3   8   9     1142.26      567.05    753.32 o   0.57843
  -2   8   9      893.41      823.97    467.96 o   0.57325
  -1   8   9      376.42     1393.77   1114.84 o   0.57571
   0   8   9     1411.05      961.60    406.48 o   0.58572
   0 -10  10     1219.31     1950.73    862.51 o   0.59429
   1 -10  10     1131.29      133.96    850.58 o   0.58533
   2 -10  10     6405.68     6564.22    861.59 o   0.58381
   3 -10  10     1661.25     1571.78    837.73 o   0.58979
  -2  -9  10     1452.08     2470.07    534.94 o   0.58702
  -1  -9  10      467.69        0.00    523.93 o   0.56407
   0  -9  10     1030.64     1735.11    453.27 o   0.54823
   1  -9  10      783.11     1391.02    378.95 o   0.54011
   2  -9  10    20326.70    24698.88    987.29 o   0.54008
   3  -9  10      351.20     1044.18    639.54 o   0.54812
   4  -9  10     3694.63     3816.13    512.92 o   0.56390
   5  -9  10    11949.84    12093.44    858.84 o   0.58678
  -3  -8  10      809.42     1336.88    478.97 o   0.57295
  -2  -8  10     4747.42     5387.91    635.87 o   0.54295
  -1  -8  10     3877.07     3556.46    570.72 o   0.51973
   0  -8  10     2222.56     1824.11    612.93 o   0.50421
   1  -8  10    20142.52    20880.91    728.54 o   0.49712
   2  -8  10   137926.42   150972.55   2964.64 o   0.49882
   3  -8  10     1425.47     1195.58    417.49 o   0.50923
   4  -8  10      390.54      554.21    369.78 o   0.52782
   5  -8  10     1670.59     1660.78    593.66 o   0.55377
   6  -8  10      158.03      130.29    589.07 o   0.58611
  -4  -7  10       11.04      862.51    481.72 o   0.56884
  -3  -7  10      201.44      659.73    423.91 o   0.53202
  -2  -7  10      227.50      840.48    409.23 o   0.50130
  -1  -7  10    10592.61    11621.81    625.78 o   0.47787
   0  -7  10    85902.30    92669.88   1711.25 o   0.46282
   1  -7  10     5371.98     5320.01    348.67 o   0.45699
   2  -7  10     5333.96     5389.75    328.49 o   0.46073
   3  -7  10        9.35        0.00    227.55 o   0.47380
   4  -7  10      282.12        0.00    410.15 o   0.49548
   5  -7  10       11.84      601.92    340.41 o   0.52470
   6  -7  10      130.24      333.99    337.66 o   0.56027
  -5  -6  10       20.58      190.85    544.11 o   0.57490
  -4  -6  10      652.03     1137.77    419.32 o   0.53190
  -3  -6  10      575.75      670.74    336.74 o   0.49408
  -2  -6  10     1903.28     2039.74    388.13 o   0.46272
  -1  -6  10       90.57      808.37    248.66 o   0.43920
   0  -6  10   314806.97   334024.84   5520.04 o   0.42483
   1  -6  10       25.39      402.81    225.72 o   0.42053
   2  -6  10    11233.96    11708.98    451.44 o   0.42663
   3  -6  10     2480.67     2235.18    271.60 o   0.44268
   4  -6  10      984.80      717.53    307.38 o   0.46767
   5  -6  10     6080.39     6628.45    697.35 o   0.50025
   6  -6  10        1.93      316.56    322.98 o   0.53906
   7  -6  10     7273.04     6777.10    612.93 o   0.58285
  -6  -5  10     4950.60     6169.67    583.57 o   0.59081
  -5  -5  10      416.72      480.80    312.89 o   0.54260
  -4  -5  10      304.47       62.39    253.25 o   0.49855
  -3  -5  10    32929.77    36637.25    766.16 o   0.45988
  -2  -5  10   118306.59   124077.95   1923.21 o   0.42804
  -1  -5  10    15320.83    16706.93    835.90 o   0.40465
   0  -5  10      933.56     1544.25    196.36 o   0.39122
   1  -5  10    17322.50    18044.73    457.86 o   0.38879
   2  -5  10    18859.98    20345.97    517.50 o   0.39756
   3  -5  10     2337.73     2053.50    284.44 o   0.41683
   4  -5  10     4515.65     5001.62    387.21 o   0.44523
   5  -5  10    32362.95    32143.96    872.60 o   0.48115
   6  -5  10    23175.01    22157.24    737.72 o   0.52304
   7  -5  10    16507.60    16653.71    855.17 o   0.56958
  -6  -4  10     1135.72     1474.52    395.47 o   0.56350
  -5  -4  10      194.87      563.38    298.21 o   0.51441
  -4  -4  10      663.45     1024.00    250.49 o   0.46957
  -3  -4  10    75033.10    79079.89   1478.19 o   0.43031
  -2  -4  10    11310.98    11348.38    423.91 o   0.39828
  -1  -4  10    46950.14    48944.48    926.74 o   0.37534
   0  -4  10      943.68     1341.47    324.82 o   0.36322
   1  -4  10      278.11      692.76    217.46 o   0.36300
   2  -4  10      283.39      173.42    153.23 o   0.37470
   3  -4  10      303.79      348.67    226.64 o   0.39727
   4  -4  10     4717.92     3895.04    292.70 o   0.42900
   5  -4  10    23154.01    25839.40    700.10 o   0.46802
   6  -4  10     1106.97      945.09    287.20 o   0.51269
   7  -4  10     2052.43     2228.75    618.44 o   0.56164
  -7  -3  10      806.77      333.99    392.72 o   0.59352
  -6  -3  10      109.36      666.15    304.63 o   0.54065
  -5  -3  10    11519.32    11274.98    736.80 o   0.49104
  -4  -3  10   505917.44   553225.31   8200.23 o   0.44579
  -3  -3  10      314.34      629.45    222.05 o   0.40637
  -2  -3  10     3086.81     3521.59    306.46 o   0.37461
  -1  -3  10    16158.82    15426.02    443.18 o   0.35259
   0  -3  10    62685.60    59275.29   1090.98 o   0.34220
   1  -3  10      304.22      155.07    178.01 o   0.34449
   2  -3  10     4986.04     4620.83    270.68 o   0.35922
   3  -3  10    35414.57    37904.40    871.68 o   0.38497
   4  -3  10   157994.72   177039.52   3086.67 o   0.41970
   5  -3  10    45616.00    48304.02   1122.18 o   0.46140
   6  -3  10     3549.51     4716.26    367.02 o   0.50836
   7  -3  10       89.40        0.00    558.79 o   0.55924
  -7  -2  10    15821.08    15813.23    712.94 o   0.57585
  -6  -2  10    11745.99    11733.76    499.15 o   0.52285
  -5  -2  10    11628.78    10511.57    412.90 o   0.47321
  -4  -2  10     8785.26    10291.35    401.89 o   0.42810
  -3  -2  10    11413.11    11400.68    396.39 o   0.38911
  -2  -2  10     6895.39     5942.12    297.29 o   0.35825
  -1  -2  10      308.92      427.58    168.83 o   0.33773
   0  -2  10     2023.25     2296.65    200.03 o   0.32951
   1  -2  10    70924.13    74206.74   1344.23 o   0.33449
   2  -2  10     8141.32     7801.09    337.66 o   0.35212
   3  -2  10     1374.95     1945.23    276.19 o   0.38063
   4  -2  10    21151.12    23546.42    652.39 o   0.41781
   5  -2  10    14211.04    14226.77    578.98 o   0.46156
   6  -2  10      130.07        0.00    272.52 o   0.51020
   7  -2  10      997.06      999.22    551.45 o   0.56247
  -7  -1  10    10538.52     9501.33    643.21 o   0.56324
  -6  -1  10    81801.30    92665.29   2415.02 o   0.51063
  -5  -1  10      339.71      487.22    223.88 o   0.46155
  -4  -1  10        8.12      556.04    254.16 o   0.41726
  -3  -1  10    26032.62    25719.20    630.36 o   0.37945
  -2  -1  10     5581.53     6537.61    305.55 o   0.35021
  -1  -1  10    15562.94    16179.33    465.20 o   0.33182
   0  -1  10     6153.60     6112.78    286.28 o   0.32612
   1  -1  10    10215.63    10269.33    444.10 o   0.33376
   2  -1  10    31390.69    30336.37    698.26 o   0.35388
   3  -1  10   192178.34   207599.75   3817.05 o   0.38452
   4  -1  10      383.47      542.28    274.35 o   0.42341
   5  -1  10       65.94       73.40    237.65 o   0.46849
   6  -1  10     4866.10     5064.01    446.85 o   0.51816
   7  -1  10      652.71      628.53    557.88 o   0.57121
  -7   0  10     3355.48     3307.80    484.47 o   0.55604
  -6   0  10       43.20        0.00    272.52 o   0.50439
  -5   0  10     2520.46     2326.01    271.60 o   0.45654
  -4   0  10     3523.46     4023.50    270.68 o   0.41382
  -3   0  10     8311.29     8671.86    346.84 o   0.37796
  -2   0  10        0.46      341.33    221.13 o   0.35107
  -1   0  10   147693.34   160570.23   2667.35 o   0.33533
   0   0  10    22524.85    20433.14    538.61 o   0.33231
   1   0  10      364.73      790.94    188.10 o   0.34235
   2   0  10    13115.62    14812.17    522.09 o   0.36438
   3   0  10     2389.00     2209.48    262.42 o   0.39640
   4   0  10     1253.43     1124.01    283.53 o   0.43622
   5   0  10     4501.90     3753.74    351.43 o   0.48190
   6   0  10       30.29       98.18    389.05 o   0.53195
   7   0  10      141.92        0.00    526.68 o   0.58523
  -7   1  10     3287.01     2826.08    557.88 o   0.55445
  -6   1  10     6521.05     7476.28    503.74 o   0.50436
  -5   1  10     1466.95     2155.35    249.58 o   0.45841
  -4   1  10    16004.57    15882.04    512.92 o   0.41795
  -3   1  10     3636.44     4647.44    296.37 o   0.38474
  -2   1  10     1184.40     1110.25    196.36 o   0.36078
  -1   1  10    21884.79    21242.43    550.54 o   0.34797
   0   1  10    23679.84    24576.84    634.95 o   0.34757
   1   1  10      107.03      569.80    183.51 o   0.35960
   2   1  10      380.10      783.60    275.27 o   0.38290
   3   1  10     1314.43     1709.41    293.62 o   0.41558
   4   1  10        6.17      336.74    267.01 o   0.45563
   5   1  10    31983.44    31464.96   1079.05 o   0.50128
   6   1  10      749.37     1190.08    642.29 o   0.55113
  -7   2  10      842.97      935.91    439.51 o   0.55852
  -6   2  10      160.12       30.28    313.81 o   0.51054
  -5   2  10     2085.56     2170.95    260.59 o   0.46705
  -4   2  10      938.58     1124.01    235.81 o   0.42945
  -3   2  10      194.88      426.67    205.53 o   0.39937
  -2   2  10     3524.31     3513.34    256.00 o   0.37864
  -1   2  10    24300.24    26490.87    688.17 o   0.36882
   0   2  10     8099.79     7460.68    349.59 o   0.37078
   1   2  10     2965.27     3800.53    329.40 o   0.38435
   2   2  10     2469.34     2398.50    721.20 o   0.40836
   3   2  10      117.40        0.00    234.90 o   0.44112
   4   2  10       22.50       58.72    262.42 o   0.48084
   5   2  10     6508.88     4768.56    634.03 o   0.52595
   6   2  10    11881.40     7838.71    816.63 o   0.57518
  -7   3  10      291.97      760.66    349.59 o   0.56814
  -6   3  10      127.22      173.42    267.01 o   0.52270
  -5   3  10    21304.46    20496.45    801.03 o   0.48212
  -4   3  10    10247.66    10713.43    545.03 o   0.44773
  -3   3  10      191.87     1368.08    210.12 o   0.42104
  -2   3  10     2003.89     1404.78    266.09 o   0.40358
  -1   3  10     8723.90     9852.76    515.67 o   0.39657
   0   3  10      114.60      143.14    202.78 o   0.40057
   1   3  10      945.04     1222.19    309.22 o   0.41525
   2   3  10      352.34       99.10    345.92 o   0.43955
   3   3  10    11368.42     9788.53    745.98 o   0.47198
   4   3  10    33281.62    33930.45   1281.83 o   0.51100
   5   3  10        0.16      365.19    483.55 o   0.55522
  -7   4  10       33.22      484.47    427.58 o   0.58303
  -6   4  10     1623.83     1191.91    321.15 o   0.54045
  -5   4  10    22265.17    23929.04    915.72 o   0.50304
  -4   4  10    12106.64    12073.25    621.19 o   0.47202
  -3   4  10     9266.95    10279.42    557.88 o   0.44871
  -2   4  10     5945.38     5532.89    429.42 o   0.43437
  -1   4  10      108.43      504.66    285.36 o   0.42989
   0   4  10      145.20        0.00    277.10 o   0.43558
   1   4  10       14.83        0.00    249.58 o   0.45104
   2   4  10        0.22        0.00    256.92 o   0.47534
   3   4  10    32652.50    27385.49   1284.58 o   0.50719
   4   4  10     1170.87      931.32    389.05 o   0.54528
   5   4  10     1033.37     1243.29    690.01 o   0.58840
  -6   5  10    11573.78     9421.50    633.12 o   0.56326
  -5   5  10        5.90        0.00    322.06 o   0.52910
  -4   5  10       41.67      273.43    300.96 o   0.50144
  -3   5  10      944.07      829.47    296.37 o   0.48137
  -2   5  10     3239.99     2578.34    361.52 o   0.46988
  -1   5  10      244.85        0.00    310.14 o   0.46760
   0   5  10     1339.18     1127.68    370.69 o   0.47466
   1   5  10      148.41        0.00    291.78 o   0.49066
   2   5  10    45689.54    38093.41   3519.76 o   0.51477
   3   5  10       79.00        0.00    533.10 o   0.54591
   4   5  10        6.09        0.00    562.46 o   0.58296
  -6   6  10        0.82      580.82    493.65 o   0.59053
  -5   6  10      267.30      602.84    458.78 o   0.55960
  -4   6  10       20.27        0.00    370.69 o   0.53514
  -3   6  10        8.86        0.00    368.86 o   0.51806
  -2   6  10      570.11     1159.80    486.31 o   0.50911
  -1   6  10     3620.21     2335.19    410.15 o   0.50871
   0   6  10     5104.25     4092.32    653.30 o   0.51689
   1   6  10     2642.05     2233.34    525.76 o   0.53325
   2   6  10     1341.99      329.40    517.50 o   0.55708
   3   6  10      787.84      589.07    617.52 o   0.58745
  -5   7  10      118.38      161.49    554.21 o   0.59385
  -4   7  10       30.41        0.00    445.02 o   0.57238
  -3   7  10       12.63        0.00    552.37 o   0.55800
  -2   7  10       18.13        0.00    529.43 o   0.55127
  -1   7  10      656.76      567.05    480.80 o   0.55248
   0   7  10     4662.50     4164.80    761.57 o   0.56156
   1   7  10      251.11      158.74    537.69 o   0.57816
  -1  -9  11      940.68      829.47    472.54 o   0.57847
   0  -9  11     1302.07     1195.58    504.66 o   0.56324
   1  -9  11      719.77     1268.07    523.01 o   0.55556
   2  -9  11     9535.67     9619.70    756.07 o   0.55574
   3  -9  11     2249.34     3847.33    854.25 o   0.56377
   4  -9  11     1645.70      952.43    515.67 o   0.57933
  -3  -8  11     7054.29     5477.83    576.23 o   0.58734
  -2  -8  11     4793.68     3907.89    538.61 o   0.55833
  -1  -8  11     5889.69     6110.03    578.06 o   0.53599
   0  -8  11     1209.08      635.87    375.28 o   0.52119
   1  -8  11      426.40        0.00    363.35 o   0.51457
   2  -8  11    94852.91   101816.12   2300.32 o   0.51644
   3  -8  11     1666.84     1489.20    392.72 o   0.52672
   4  -8  11      875.99      934.08    425.75 o   0.54493
   5  -8  11      484.03      613.85    457.86 o   0.57032
  -4  -7  11     5693.67     5478.75    723.04 o   0.58375
  -3  -7  11       19.75        0.00    431.25 o   0.54815
  -2  -7  11      120.10        0.00    336.74 o   0.51862
  -1  -7  11     5539.90     5932.94    434.92 o   0.49624
   0  -7  11      137.29       34.87    289.03 o   0.48201
   1  -7  11        7.27     1542.42    302.79 o   0.47667
   2  -7  11      249.42       80.75    265.17 o   0.48050
   3  -7  11     7820.86     6946.85    503.74 o   0.49329
   4  -7  11     1030.77      877.19    450.52 o   0.51438
   5  -7  11     1794.33     2250.77    384.46 o   0.54280
   6  -7  11      107.75        0.00    664.31 o   0.57747
  -5  -6  11     5037.41     5427.37    654.22 o   0.59006
  -4  -6  11     4428.19     5002.54    487.22 o   0.54847
  -3  -6  11       61.55       80.75    359.68 o   0.51211
  -2  -6  11     2390.59     2407.68    345.92 o   0.48217
  -1  -6  11    20276.99    22874.77    648.71 o   0.45991
   0  -6  11    16224.52    14205.66    582.65 o   0.44647
   1  -6  11      431.27      594.58    191.77 o   0.44265
   2  -6  11     9444.95     8448.89    356.93 o   0.44871
   3  -6  11     7836.20     7462.52    352.34 o   0.46426
   4  -6  11     1123.72      735.88    529.43 o   0.48839
   5  -6  11       25.97      420.24    356.93 o   0.51990
   6  -6  11      657.10      775.34    452.36 o   0.55756
  -5  -5  11       11.21      189.02    348.67 o   0.55928
  -4  -5  11      292.49      661.56    278.02 o   0.51690
  -3  -5  11     1711.69     1658.03    263.34 o   0.47995
  -2  -5  11   139821.20   150021.95   2459.98 o   0.44980
  -1  -5  11    11238.07    11642.92    463.37 o   0.42788
   0  -5  11      269.20      395.47    314.72 o   0.41549
   1  -5  11     8722.20     7879.09    313.81 o   0.41349
   2  -5  11     3308.02     2773.78    245.91 o   0.42203
   3  -5  11     6802.36     6417.41    326.65 o   0.44050
   4  -5  11      224.52      166.08    264.26 o   0.46771
   5  -5  11     1299.45     1153.37    302.79 o   0.50226
   6  -5  11      235.30      330.32    379.87 o   0.54275
   7  -5  11    11029.17     9501.33    922.15 o   0.58794
  -6  -4  11     2094.53     2160.85    417.49 o   0.58000
  -5  -4  11      516.95      124.79    534.02 o   0.53266
  -4  -4  11     2869.91     2991.25    375.28 o   0.48974
  -3  -4  11    39265.84    38428.32    846.91 o   0.45249
  -2  -4  11   270375.28   281314.66   4248.30 o   0.42243
  -1  -4  11      796.71     1143.28    273.43 o   0.40118
   0  -4  11     4456.93     4545.59    294.54 o   0.39016
   1  -4  11      996.53      596.41    215.63 o   0.39026
   2  -4  11     7047.39     6917.48    309.22 o   0.40147
   3  -4  11    13841.95    13830.38    680.83 o   0.42289
   4  -4  11     2466.76     2795.80    322.98 o   0.45309
   5  -4  11      242.73      356.93    327.57 o   0.49045
   6  -4  11    88916.98   102351.05   2462.73 o   0.53346
   7  -4  11     2305.73     2677.44    678.99 o   0.58087
  -6  -3  11      251.11      741.39    345.00 o   0.55847
  -5  -3  11     5069.91     6722.04    412.90 o   0.51083
  -4  -3  11    10551.94    10246.39    440.43 o   0.46776
  -3  -3  11    98223.17   104848.65   1837.87 o   0.43063
  -2  -3  11       16.25        0.00    220.21 o   0.40110
  -1  -3  11    39712.11    39950.55    857.92 o   0.38093
   0  -3  11    11964.20    11627.32    398.22 o   0.37165
   1  -3  11     1588.93     2101.21    251.41 o   0.37408
   2  -3  11      114.70      187.18    227.55 o   0.38800
   3  -3  11    22298.50    21806.73    617.52 o   0.41223
   4  -3  11    13630.63    14600.21    696.43 o   0.44511
   5  -3  11   177400.83   197913.98   3293.12 o   0.48488
   6  -3  11      927.85      756.07    367.94 o   0.52998
   7  -3  11      136.22      266.09    512.92 o   0.57917
  -7  -2  11     6203.95     5997.17    531.27 o   0.59303
  -6  -2  11      230.25      153.23    354.18 o   0.54193
  -5  -2  11       49.51      154.15    267.93 o   0.49445
  -4  -2  11    55065.59    61714.16   1246.05 o   0.45173
  -3  -2  11    13129.38    13534.93    457.86 o   0.41526
  -2  -2  11    10464.33    10042.69    394.55 o   0.38679
  -1  -2  11     3631.59     3944.59    292.70 o   0.36820
   0  -2  11     1726.23     2029.64    238.57 o   0.36100
   1  -2  11      155.69      212.87    197.28 o   0.36588
   2  -2  11    39983.84    38735.71    897.37 o   0.38237
   3  -2  11     1383.04     1914.03    300.96 o   0.40907
   4  -2  11    51726.84    60121.28   1342.39 o   0.44414
   5  -2  11     9256.37     8927.86    454.19 o   0.48577
   6  -2  11     1911.34     2077.36    489.98 o   0.53243
   7  -2  11     2270.88     2085.61    861.59 o   0.58291
  -7  -1  11       33.30      353.26    400.97 o   0.58142
  -6  -1  11   124740.06   138680.94   3073.83 o   0.53083
  -5  -1  11    22229.47    23301.43    723.04 o   0.48405
  -4  -1  11      756.02     1570.86    237.65 o   0.44229
  -3  -1  11     4179.55     3578.48    343.17 o   0.40711
  -2  -1  11    63089.51    62245.43   1218.52 o   0.38031
  -1  -1  11      105.04        0.00    216.54 o   0.36378
   0  -1  11        0.04      133.05    187.18 o   0.35892
   1  -1  11    25829.83    25050.30    648.71 o   0.36620
   2  -1  11   168485.13   179536.17   3088.51 o   0.38493
   3  -1  11    36439.21    35289.35    892.79 o   0.41357
   4  -1  11     2085.43     3101.35    345.00 o   0.45022
   5  -1  11     1455.13     1434.15    342.25 o   0.49309
   6  -1  11      712.78        0.00    420.24 o   0.54072
   7  -1  11      898.44     1783.74    675.32 o   0.59196
  -7   0  11      134.34      792.77    488.14 o   0.57507
  -6   0  11     4359.11     4861.23    356.01 o   0.52552
  -5   0  11     4427.67     4901.60    337.66 o   0.48003
  -4   0  11     1087.60     1288.25    277.10 o   0.43987
  -3   0  11      612.93      495.48    204.62 o   0.40661
  -2   0  11     4246.18     4312.53    288.11 o   0.38206
  -1   0  11     1185.63      889.12    223.88 o   0.36796
   0   0  11    27259.06    29734.45    729.46 o   0.36554
   1   0  11    17501.06    18999.91    553.29 o   0.37501
   2   0  11     3153.52     3170.17    355.10 o   0.39552
   3   0  11    10302.68    10662.05    520.26 o   0.42548
   4   0  11      100.94      456.03    335.83 o   0.46306
   5   0  11      250.52      108.27    352.34 o   0.50657
   6   0  11      816.61      598.25    445.93 o   0.55460
  -7   1  11      218.95      150.48    470.71 o   0.57416
  -6   1  11      370.72     1062.53    278.02 o   0.52618
  -5   1  11     5482.21     7081.73    380.79 o   0.48255
  -4   1  11     5618.51     5381.49    364.27 o   0.44457
  -3   1  11     4527.11     4258.40    335.83 o   0.41379
  -2   1  11    18359.50    21395.66    601.92 o   0.39191
  -1   1  11      476.12      341.33    233.06 o   0.38047
   0   1  11    85991.05    92575.38   1738.78 o   0.38042
   1   1  11   100887.41   112801.13   2706.80 o   0.39174
   2   1  11     2697.87     3411.49    518.42 o   0.41353
   3   1  11      161.65      295.45    311.05 o   0.44423
   4   1  11     5158.10     4763.97    414.74 o   0.48214
   5   1  11     1778.15     2682.03    414.74 o   0.52572
   6   1  11     2597.96     2573.76    630.36 o   0.57366
  -7   2  11      420.87        0.00    523.01 o   0.57872
  -6   2  11      134.06        0.00    329.40 o   0.53278
  -5   2  11     2880.78     2960.97    297.29 o   0.49151
  -4   2  11     5440.51     5340.20    349.59 o   0.45619
  -3   2  11    60218.51    65700.03   1402.95 o   0.42828
  -2   2  11     8396.63     8555.33    391.80 o   0.40930
  -1   2  11    37388.32    40505.68   1005.65 o   0.40053
   0   2  11    19350.39    20709.33    646.88 o   0.40263
   1   2  11     2921.55     2615.05    319.31 o   0.41545
   2   2  11     3117.91     2951.79    336.74 o   0.43803
   3   2  11     7337.10     7222.11    685.42 o   0.46897
   4   2  11      953.08      965.27    585.40 o   0.50675
   5   2  11     3862.98     4464.85    607.42 o   0.54995
  -7   3  11      266.78     1267.15    481.72 o   0.58862
  -6   3  11      195.99       26.61    376.20 o   0.54511
  -5   3  11     5743.57     5398.00    452.36 o   0.50657
  -4   3  11     8761.39     8881.98    659.73 o   0.47420
  -3   3  11        6.10      741.39    288.11 o   0.44935
  -2   3  11      171.44      274.35    237.65 o   0.43331
  -1   3  11    41838.57    44305.29   1164.38 o   0.42707
   0   3  11    11155.18    11006.13    491.81 o   0.43106
   1   3  11        1.80       30.28    280.77 o   0.44500
   2   3  11     5252.92     4972.26    625.78 o   0.46801
   3   3  11     5716.24     4789.66    697.35 o   0.49884
   4   3  11     7698.38     6288.04    590.91 o   0.53613
   5   3  11       27.80        0.00    812.04 o   0.57863
  -6   4  11      433.42      349.59    417.49 o   0.56280
  -5   4  11     5411.06     4540.09    562.46 o   0.52720
  -4   4  11      317.15      838.65    314.72 o   0.49792
  -3   4  11     6145.19     5859.54    426.67 o   0.47614
  -2   4  11     3045.44     3672.99    482.64 o   0.46291
  -1   4  11      166.19        0.00    267.93 o   0.45897
   0   4  11     2041.29     1575.45    349.59 o   0.46455
   1   4  11      725.06      336.74    367.94 o   0.47933
   2   4  11       46.70        0.00    466.12 o   0.50250
   3   4  11      397.63      128.46    432.17 o   0.53295
   4   4  11    10764.74     7043.19   1056.11 o   0.56953
  -6   5  11      220.32      561.55    773.50 o   0.58535
  -5   5  11      636.13       28.44    456.03 o   0.55278
  -4   5  11     9578.59     8501.19    602.84 o   0.52658
  -3   5  11      267.56      634.95    409.23 o   0.50774
  -2   5  11     3838.23     3423.42    389.05 o   0.49710
  -1   5  11       91.07        0.00    451.44 o   0.49519
   0   5  11       31.17      437.68    506.49 o   0.50210
   1   5  11    11827.23     9366.45   1558.93 o   0.51748
   2   5  11     1429.19     1064.37    535.85 o   0.54062
   3   5  11     1311.07      367.02    464.29 o   0.57056
  -5   6  11     9080.07     8989.33    726.71 o   0.58266
  -4   6  11      787.74      645.04    400.06 o   0.55942
  -3   6  11     2584.21     2245.27    505.58 o   0.54332
  -2   6  11      477.78      545.03    990.96 o   0.53502
  -1   6  11      874.31      167.91    475.30 o   0.53486
   0   6  11     1599.67     1815.85    753.32 o   0.54287
   1   6  11     6794.72     4559.35    895.54 o   0.55868
   2   6  11     3981.96     2217.74    686.33 o   0.58166
  -3   7  11        1.03      415.65    567.05 o   0.58215
  -2   7  11       64.85      614.77    827.64 o   0.57591
  -1   7  11        1.84        0.00    818.46 o   0.57727
   0   7  11    18854.81    20068.87   1766.30 o   0.58617
  -1  -9  12      896.65      852.41    479.88 o   0.59438
   0  -9  12     2983.84     2900.41    594.58 o   0.57977
   1  -9  12     4325.08     5543.90    648.71 o   0.57252
   2  -9  12     3476.69     2934.36    482.64 o   0.57290
   3  -9  12      183.19      227.55    778.09 o   0.58090
  -2  -8  12       85.98        0.00    660.64 o   0.57522
  -1  -8  12     2443.34     2353.54    559.71 o   0.55378
   0  -8  12     1127.69     1132.27    426.67 o   0.53968
   1  -8  12        3.37      518.42    351.43 o   0.53351
   2  -8  12     7045.69     5944.87    674.41 o   0.53554
   3  -8  12     5877.64     4515.31    587.24 o   0.54568
   4  -8  12      150.33        0.00    557.88 o   0.56349
   5  -8  12     6213.35     6874.36    613.85 o   0.58828
  -3  -7  12       73.88        0.00    467.96 o   0.56577
  -2  -7  12       96.97        0.00    370.69 o   0.53743
  -1  -7  12    19200.79    21199.30   1025.83 o   0.51610
   0  -7  12     8686.02     7982.77    522.09 o   0.50267
   1  -7  12       60.68      430.34    322.06 o   0.49778
   2  -7  12     3551.59     2839.85    345.92 o   0.50169
   3  -7  12    34903.41    33517.54   1097.40 o   0.51419
   4  -7  12    15901.08    13239.47   1720.42 o   0.53468
   5  -7  12     7241.85     7456.09    790.94 o   0.56228
  -4  -6  12     8465.57     6668.82    582.65 o   0.56651
  -3  -6  12      464.24      272.52    327.57 o   0.53161
  -2  -6  12      301.58      471.63    381.70 o   0.50307
  -1  -6  12    11222.92    11471.33    506.49 o   0.48202
   0  -6  12   135304.25   145855.31   2336.11 o   0.46946
   1  -6  12      255.65      178.01    220.21 o   0.46609
   2  -6  12      324.39      600.08    238.57 o   0.47210
   3  -6  12     5240.08     5151.18    339.50 o   0.48715
   4  -6  12      178.26      351.43    335.83 o   0.51043
   5  -6  12     1217.05     1517.64    417.49 o   0.54088
   6  -6  12      228.65        0.00    523.01 o   0.57737
  -5  -5  12        0.38      478.97    448.69 o   0.57740
  -4  -5  12      496.35      281.69    319.31 o   0.53667
  -3  -5  12        2.12      423.91    358.77 o   0.50142
  -2  -5  12    49707.47    50606.18   1090.06 o   0.47290
  -1  -5  12    12737.59    13374.35    501.91 o   0.45236
   0  -5  12      800.18      774.42    277.10 o   0.44093
   1  -5  12     1179.80      873.52    232.14 o   0.43931
   2  -5  12      696.34      674.41    215.63 o   0.44763
   3  -5  12      474.97      409.23    253.25 o   0.46533
   4  -5  12     2768.95     2862.79    372.53 o   0.49142
   5  -5  12     5246.49     4836.46    480.80 o   0.52464
   6  -5  12     4295.72     3853.75    730.38 o   0.56373
  -5  -4  12        3.25      372.53    346.84 o   0.55231
  -4  -4  12      449.07        0.00    427.58 o   0.51127
  -3  -4  12     3683.48     3568.39    343.17 o   0.47597
  -2  -4  12    34984.20    37889.71    892.79 o   0.44775
  -1  -4  12     5442.82     4783.24    328.49 o   0.42803
   0  -4  12    10368.43     8835.18    411.98 o   0.41802
   1  -4  12     1394.47     1089.14    248.66 o   0.41839
   2  -4  12      878.92     1148.78    254.16 o   0.42914
   3  -4  12    14350.26    13598.24    476.21 o   0.44951
   4  -4  12      109.76      316.56    326.65 o   0.47828
   5  -4  12     1678.35     1644.27    391.80 o   0.51404
   6  -4  12      750.90      284.44    486.31 o   0.55544
  -6  -3  12      118.26        0.00    351.43 o   0.57767
  -5  -3  12     1060.02     1335.97    370.69 o   0.53197
  -4  -3  12    25179.28    28203.96    835.90 o   0.49100
  -3  -3  12        0.45      492.73    326.65 o   0.45603
  -2  -3  12      260.87      754.23    251.41 o   0.42853
  -1  -3  12    46728.59    43659.33    946.00 o   0.41000
   0  -3  12      448.39      878.10    274.35 o   0.40169
   1  -3  12     2452.24     2060.84    278.94 o   0.40424
   2  -3  12      285.87       70.65    225.72 o   0.41743
   3  -3  12     1599.57     1391.94    273.43 o   0.44032
   4  -3  12     7404.26     8016.72    439.51 o   0.47150
   5  -3  12      521.16      506.49    394.55 o   0.50944
   6  -3  12     3531.75     4116.17    506.49 o   0.55275
  -6  -2  12     6619.82     5355.80    709.27 o   0.56233
  -5  -2  12    16171.97    16690.41    665.23 o   0.51695
  -4  -2  12    74730.80    79991.03   1563.52 o   0.47651
  -3  -2  12     1075.56      662.48    262.42 o   0.44236
  -2  -2  12     3405.77     3125.21    269.76 o   0.41604
  -1  -2  12      561.95      445.02    242.24 o   0.39911
   0  -2  12      138.13       65.15    206.45 o   0.39278
   1  -2  12     4826.92     4164.80    311.05 o   0.39757
   2  -2  12      460.64      534.94    250.49 o   0.41308
   3  -2  12      411.55      356.93    406.48 o   0.43818
   4  -2  12    76940.49    85130.29   1739.69 o   0.47134
   5  -2  12     4504.93     3707.86    403.73 o   0.51100
   6  -2  12     2063.50     2294.82    480.80 o   0.55575
  -6  -1  12    50465.61    59115.63   1502.96 o   0.55229
  -5  -1  12    80247.68    90500.77   1884.67 o   0.50773
  -4  -1  12      442.40      672.57    268.85 o   0.46835
  -3  -1  12      542.07      444.10    258.75 o   0.43554
  -2  -1  12     1391.91      786.35    227.55 o   0.41090
  -1  -1  12     6316.90     6232.07    331.24 o   0.39594
   0  -1  12      183.52      154.15    202.78 o   0.39179
   1  -1  12    10884.70    10915.29    444.10 o   0.39877
   2  -1  12     3403.30     3343.59    334.91 o   0.41632
   3  -1  12   251099.44   292985.16   5378.74 o   0.44320
   4  -1  12     8992.60     9132.47    511.08 o   0.47783
   5  -1  12      181.35        0.00    391.80 o   0.51866
   6  -1  12     3150.74     2588.44    782.68 o   0.56435
  -6   0  12    56508.99    61482.02   1827.78 o   0.54785
  -5   0  12     5818.32     5147.51    623.02 o   0.50462
  -4   0  12      215.25      741.39    278.02 o   0.46683
  -3   0  12       30.51       15.60    231.23 o   0.43591
  -2   0  12     1697.91     1396.53    322.06 o   0.41339
  -1   0  12     2293.29     1559.85    341.33 o   0.40070
   0   0  12    32575.63    34069.91    819.38 o   0.39877
   1   0  12      233.28      198.19    268.85 o   0.40776
   2   0  12   119012.32   142293.36   2794.89 o   0.42698
   3   0  12    11730.81    12163.17    626.69 o   0.45514
   4   0  12     4108.71     5169.53    462.45 o   0.49069
   5   0  12        2.64        0.00    443.18 o   0.53216
   6   0  12      148.08      731.30    546.87 o   0.57828
  -6   1  12      275.68      803.78    381.70 o   0.54914
  -5   1  12     4128.88     4310.70    376.20 o   0.50773
  -4   1  12     1022.53      849.66    336.74 o   0.47203
  -3   1  12      142.23        0.00    310.14 o   0.44343
  -2   1  12     2255.60     2768.28    339.50 o   0.42337
  -1   1  12    20611.95    19852.32    628.53 o   0.41309
   0   1  12    55769.15    59827.66   1323.12 o   0.41332
   1   1  12   309461.25   348002.91   5851.28 o   0.42406
   2   1  12     5243.95     4958.49    389.96 o   0.44452
   3   1  12     1660.62     1970.00    424.83 o   0.47347
   4   1  12      154.17      129.38    367.02 o   0.50945
   5   1  12     1116.28     2311.33    457.86 o   0.55108
  -6   2  12     3662.33     4381.35    448.69 o   0.55612
  -5   2  12      229.04      351.43    393.63 o   0.51695
  -4   2  12      470.06      528.51    290.87 o   0.48373
  -3   2  12        5.84        2.75    242.24 o   0.45777
  -2   2  12    20192.33    19787.18    623.94 o   0.44033
  -1   2  12    25689.01    30389.58    866.18 o   0.43247
   0   2  12    18863.92    23452.83    726.71 o   0.43469
   1   2  12       64.01      332.16    395.47 o   0.44685
   2   2  12     1695.25     1873.66    394.55 o   0.46818
   3   2  12      312.32      471.63    406.48 o   0.49749
   4   2  12       18.67        0.00    446.85 o   0.53347
   5   2  12      829.24        0.00    712.03 o   0.57487
  -6   3  12      957.52     1651.61    485.39 o   0.56858
  -5   3  12     2323.91     1853.47    446.85 o   0.53197
  -4   3  12      556.49      432.17    327.57 o   0.50148
  -3   3  12        3.77      801.03    330.32 o   0.47830
  -2   3  12    96975.74   109892.48   2282.89 o   0.46351
  -1   3  12     2015.14     2883.89    353.26 o   0.45795
   0   3  12      378.01      411.98    343.17 o   0.46193
   1   3  12      831.45     1420.38    370.69 o   0.47522
   2   3  12     2990.72     1524.98    736.80 o   0.49707
   3   3  12     3574.61     4995.20    720.28 o   0.52642
   4   3  12     1525.30        0.00    507.41 o   0.56209
  -6   4  12       76.22      198.19    564.30 o   0.58617
  -5   4  12     7340.63     6311.89   1052.44 o   0.55230
  -4   4  12    12190.27    13681.74    645.96 o   0.52466
  -3   4  12    43260.02    54176.40   1482.78 o   0.50427
  -2   4  12     2438.01     2693.04    561.55 o   0.49203
  -1   4  12     9263.41    11152.02    587.24 o   0.48857
   0   4  12      379.61      864.34    598.25 o   0.49406
   1   4  12     5338.28     5997.17    845.07 o   0.50822
   2   4  12      878.66     1154.29    481.72 o   0.53035
   3   4  12      575.76      407.40    613.85 o   0.55950
  -5   5  12      130.55       78.91    492.73 o   0.57740
  -4   5  12     9058.21     8236.93    699.18 o   0.55258
  -3   5  12    24984.69    26209.18   1086.39 o   0.53488
  -2   5  12      672.16     1367.16    502.82 o   0.52502
  -1   5  12      247.01       31.20    548.70 o   0.52344
   0   5  12     1299.79      631.28    699.18 o   0.53020
   1   5  12       95.23        0.00    688.17 o   0.54501
   2   5  12     2330.77      549.62    787.27 o   0.56723
  -4   6  12      276.80        0.00    620.27 o   0.58458
  -3   6  12     1418.34     1246.05    538.61 o   0.56940
  -2   6  12       31.92      459.70    905.63 o   0.56169
  -1   6  12      698.50     1728.68    812.04 o   0.56176
   0   6  12      878.00     1216.68    767.08 o   0.56959
   1   6  12     5251.19     4226.28   1129.52 o   0.58489
   1  -9  13     1914.04     2451.72    643.21 o   0.59087
   2  -9  13     1549.65     1584.63    522.09 o   0.59144
  -2  -8  13     2681.35     3021.52    635.87 o   0.59349
  -1  -8  13      243.14        0.00    533.10 o   0.57294
   0  -8  13     1840.18     1432.31    479.88 o   0.55954
   1  -8  13     4157.80     4225.36    560.63 o   0.55380
   2  -8  13       16.04      275.27    344.08 o   0.55598
   3  -8  13      120.18      289.03    411.98 o   0.56596
   4  -8  13     2526.83     1963.58    687.25 o   0.58335
  -3  -7  13      550.74        0.00    430.34 o   0.58475
  -2  -7  13     4591.79     4051.03    516.59 o   0.55759
  -1  -7  13        4.20      855.17    417.49 o   0.53728
   0  -7  13     5549.84     4721.76    534.94 o   0.52462
   1  -7  13      195.41      154.15    392.72 o   0.52017
   2  -7  13     5309.03     4733.69    456.03 o   0.52414
   3  -7  13     8746.02     8553.49    932.24 o   0.53633
   4  -7  13    11908.52    10072.97    849.66 o   0.55622
   5  -7  13     1353.14     1354.32    445.93 o   0.58301
  -4  -6  13     7750.17     9806.88    843.24 o   0.58588
  -3  -6  13     4729.40     4496.04    411.07 o   0.55242
  -2  -6  13      142.53      193.61    182.59 o   0.52524
  -1  -6  13     1937.16     2421.44    247.74 o   0.50535
   0  -6  13      154.14      333.07    348.67 o   0.49363
   1  -6  13    22997.87    18464.06    578.98 o   0.49067
   2  -6  13       71.20        0.00    279.86 o   0.49662
   3  -6  13      300.56      583.57    276.19 o   0.51117
   4  -6  13      145.51      331.24    402.81 o   0.53363
   5  -6  13     6008.07     5162.19    529.43 o   0.56304
  -4  -5  13      635.76      757.90    406.48 o   0.55773
  -3  -5  13    10665.02    11051.09    673.49 o   0.52413
  -2  -5  13      350.16      171.58    362.44 o   0.49714
  -1  -5  13     2327.94     2209.48    340.41 o   0.47790
   0  -5  13    10919.78     9916.99    468.87 o   0.46734
   1  -5  13    73177.13    65052.24   1296.51 o   0.46608
   2  -5  13     2141.10     2090.20    343.17 o   0.47417
   3  -5  13     2299.00     1669.96    304.63 o   0.49117
   4  -5  13      126.17      655.14    401.89 o   0.51618
   5  -5  13        6.43        0.00    416.57 o   0.54811
   6  -5  13     1858.98     1697.49    603.75 o   0.58584
  -5  -4  13      164.01      550.54    381.70 o   0.57321
  -4  -4  13       90.16       41.29    404.64 o   0.53401
  -3  -4  13     3959.02     2906.83    428.50 o   0.50055
  -2  -4  13    83049.31    86217.59   1753.46 o   0.47405
  -1  -4  13    17240.87    14793.82    538.61 o   0.45573
   0  -4  13    21589.60    18584.26    604.67 o   0.44660
   1  -4  13     1645.67     1262.56    330.32 o   0.44722
   2  -4  13     5119.27     4621.75    345.00 o   0.45755
   3  -4  13      976.46      804.70    246.82 o   0.47696
   4  -4  13     4936.12     5430.12    647.80 o   0.50440
   5  -4  13      249.37      638.62    426.67 o   0.53865
   6  -4  13     6033.92     5644.83    746.89 o   0.57850
  -5  -3  13     1492.65     1473.60    487.22 o   0.55429
  -4  -3  13    32815.10    33125.75   1058.86 o   0.51533
  -3  -3  13    26858.95    25734.80    729.46 o   0.48238
  -2  -3  13     2783.38     2543.48    378.95 o   0.45673
  -1  -3  13    31977.99    28610.44    797.36 o   0.43966
   0  -3  13     1996.61     1124.93    295.45 o   0.43220
   1  -3  13     5981.76     4476.77    323.90 o   0.43484
   2  -3  13       24.95      456.03    260.59 o   0.44740
   3  -3  13     6740.25     6480.73    493.65 o   0.46908
   4  -3  13     1545.47     2455.39    429.42 o   0.49870
   5  -3  13     6740.94     6624.78    579.90 o   0.53494
   6  -3  13     1873.34     1925.96    645.96 o   0.57655
  -6  -2  13      394.45      809.29   1393.77 o   0.58391
  -5  -2  13    14424.66    15569.16    935.91 o   0.54057
  -4  -2  13   104466.87   115904.32   2413.18 o   0.50227
  -3  -2  13       76.27        0.00    304.63 o   0.47024
  -2  -2  13      427.17       85.33    274.35 o   0.44584
  -1  -2  13      646.27      634.95    267.93 o   0.43036
   0  -2  13     1560.52      702.85    283.53 o   0.42478
   1  -2  13    36226.77    36239.95    998.31 o   0.42949
   2  -2  13     3177.53     3361.02    344.08 o   0.44416
   3  -2  13      284.42        0.00    356.93 o   0.46785
   4  -2  13    11041.82    12856.85    833.14 o   0.49928
   5  -2  13    40974.05    42199.50   1701.16 o   0.53709
   6  -2  13     1709.73      115.61    542.28 o   0.58005
  -6  -1  13       59.33        0.00    438.59 o   0.57488
  -5  -1  13    33010.79    33474.42   1003.81 o   0.53243
  -4  -1  13       28.39        0.00    295.45 o   0.49526
  -3  -1  13    12169.07    10910.70    479.88 o   0.46462
  -2  -1  13     3435.74     2719.65    316.56 o   0.44187
  -1  -1  13        7.55        0.00    264.26 o   0.42827
   0  -1  13      698.69      850.58    266.09 o   0.42471
   1  -1  13        7.94        0.00    276.19 o   0.43144
   2  -1  13    13755.56    15171.85    576.23 o   0.44798
   3  -1  13    28313.22    28216.80    952.43 o   0.47331
   4  -1  13     2796.07     3272.94    552.37 o   0.50612
   5  -1  13     1011.98      750.56    437.68 o   0.54505
   6  -1  13      156.81      335.83    612.01 o   0.58890
  -6   0  13       87.24        0.00    433.09 o   0.57125
  -5   0  13      191.22      180.76    330.32 o   0.53015
  -4   0  13     2980.35     2955.46    390.88 o   0.49456
  -3   0  13     1498.00     1292.84    305.55 o   0.46573
  -2   0  13      327.25      512.00    288.11 o   0.44500
  -1   0  13     4560.80     3968.45    436.76 o   0.43350
   0   0  13        5.78        0.00    230.31 o   0.43200
   1   0  13      670.23      904.71    285.36 o   0.44058
   2   0  13     1572.42     1788.32    342.25 o   0.45869
   3   0  13    41505.55    41235.14   1224.02 o   0.48525
   4   0  13    13466.78    14338.71    898.29 o   0.51898
   5   0  13       55.92      207.37    472.54 o   0.55857
  -6   1  13      852.36      920.31    509.25 o   0.57311
  -5   1  13     2767.07     2007.62    435.84 o   0.53379
  -4   1  13      123.02      310.14    323.90 o   0.50019
  -3   1  13     9565.50     8248.86    505.58 o   0.47355
  -2   1  13      274.89      749.65    310.14 o   0.45508
  -1   1  13      314.69      552.37    275.27 o   0.44580
   0   1  13      210.17        0.00    269.76 o   0.44628
   1   1  13    78607.41    91702.77   1876.41 o   0.45650
   2   1  13      838.56     1999.36    341.33 o   0.47582
   3   1  13      280.20        0.00    495.48 o   0.50321
   4   1  13     4537.36     6266.02   1189.16 o   0.53742
   5   1  13      905.20      868.93    569.80 o   0.57724
  -6   2  13       15.00        0.00    505.58 o   0.58043
  -5   2  13     2499.01     2328.77    495.48 o   0.54323
  -4   2  13       41.52        0.00    490.89 o   0.51195
  -3   2  13      547.54      824.89    332.16 o   0.48774
  -2   2  13     3260.29     2613.21    417.49 o   0.47167
  -1   2  13      150.39      264.26    386.29 o   0.46459
   0   2  13    25562.84    27465.32    863.42 o   0.46691
   1   2  13     4360.06     4479.53    538.61 o   0.47851
   2   2  13      969.42      975.37    541.36 o   0.49872
   3   2  13     1683.51      701.93    553.29 o   0.52656
   4   2  13      492.62      771.67    542.28 o   0.56089
  -6   3  13       23.86      501.91    712.94 o   0.59299
  -5   3  13     1757.33     1289.17    507.41 o   0.55819
  -4   3  13     4305.49     3532.61    602.84 o   0.52944
  -3   3  13      220.43     1020.33    462.45 o   0.50777
  -2   3  13      127.57        0.00    433.09 o   0.49411
  -1   3  13   261603.47   306272.28   5181.46 o   0.48913
   0   3  13      114.80      298.21    445.93 o   0.49310
   1   3  13     1287.81     1863.56    920.31 o   0.50581
   2   3  13     1576.94     2920.59    631.28 o   0.52662
   3   3  13     2924.31     2664.59    747.81 o   0.55462
   4   3  13      159.20        0.00    625.78 o   0.58879
  -5   4  13     2378.77     2527.88    710.19 o   0.57822
  -4   4  13     5783.48     6755.08    709.27 o   0.55210
  -3   4  13     3074.17     1932.38    668.90 o   0.53298
  -2   4  13     2589.33     2573.76    508.33 o   0.52165
  -1   4  13     3958.04     3332.58    555.12 o   0.51861
   0   4  13     2759.80     2281.97   1753.46 o   0.52402
   1   4  13      215.74      809.29    808.37 o   0.53761
   2   4  13        4.77        0.00    836.81 o   0.55878
   3   4  13     2644.84     1524.98    784.51 o   0.58673
  -4   5  13    11119.34    10300.53   1145.11 o   0.57932
  -3   5  13    23088.11    25476.05   1127.68 o   0.56268
  -2   5  13     3192.88     3134.38    654.22 o   0.55353
  -1   5  13     1266.19        0.00    940.50 o   0.55224
   0   5  13      339.99      959.77    619.35 o   0.55887
   1   5  13      125.76       16.52    778.09 o   0.57315
   2   5  13     1435.90        0.00    668.90 o   0.59452
  -2   6  13        0.88      143.14    957.01 o   0.58904
  -1   6  13     1184.03      807.45    734.05 o   0.58930
  -1  -8  14      398.11       85.33    584.49 o   0.59334
   0  -8  14      827.47     1873.66    479.88 o   0.58062
   1  -8  14        5.78      294.54    399.14 o   0.57530
   2  -8  14     2630.49     2712.31    527.60 o   0.57760
   3  -8  14      438.62      715.70    439.51 o   0.58742
  -2  -7  14       38.78       55.05    447.77 o   0.57895
  -1  -7  14     1130.72      938.66    548.70 o   0.55963
   0  -7  14    10557.32    10595.06    629.45 o   0.54771
   1  -7  14     2481.68     2375.56    437.68 o   0.54367
   2  -7  14      860.74     1125.85    623.94 o   0.54768
   3  -7  14      375.94      762.49    444.10 o   0.55958
   4  -7  14     5173.34     3861.09    630.36 o   0.57887
  -3  -6  14      287.13        0.00    483.55 o   0.57440
  -2  -6  14      104.05        0.00    487.22 o   0.54853
  -1  -6  14     5668.35     5915.51    504.66 o   0.52973
   0  -6  14     1719.76     2075.52    300.96 o   0.51880
   1  -6  14     1475.18     1780.07    336.74 o   0.51621
   2  -6  14     2647.72     2023.22    456.94 o   0.52210
   3  -6  14    19398.75    15428.77    645.04 o   0.53619
   4  -6  14     4544.52     4413.46    547.78 o   0.55785
   5  -6  14      682.18      637.70    519.34 o   0.58625
  -4  -5  14     1441.45     1766.30    442.26 o   0.57992
  -3  -5  14     2179.72     3001.34    484.47 o   0.54790
  -2  -5  14     3247.35     3712.45    524.84 o   0.52238
  -1  -5  14      151.91        5.51    380.79 o   0.50433
   0  -5  14     1209.91      587.24    344.08 o   0.49459
   1  -5  14      637.30     1310.28    341.33 o   0.49363
   2  -5  14    55605.13    49331.69   1233.20 o   0.50152
   3  -5  14     9356.20     7512.06    455.11 o   0.51784
   4  -5  14      968.79      768.00    434.92 o   0.54184
   5  -5  14        6.24      876.27    523.93 o   0.57256
  -4  -4  14      333.54      301.88    634.03 o   0.55780
  -3  -4  14     2016.81     1666.29    461.53 o   0.52608
  -2  -4  14    10713.20    10082.15    668.90 o   0.50117
  -1  -4  14     4689.05     2948.12    373.45 o   0.48413
   0  -4  14      119.33      466.12    262.42 o   0.47579
   1  -4  14     9618.17     7557.94    589.99 o   0.47662
   2  -4  14     6784.82     6511.92    467.96 o   0.48657
   3  -4  14     8875.24     8245.19    604.67 o   0.50510
   4  -4  14     1963.24     1440.57    455.11 o   0.53132
   5  -4  14      976.21     1223.11    533.10 o   0.56414
  -5  -3  14     2466.66     3596.83    647.80 o   0.57767
  -4  -3  14     1591.71     1549.76    460.62 o   0.54062
  -3  -3  14     2793.97     2859.12    478.05 o   0.50953
  -2  -3  14     1262.71      439.51    336.74 o   0.48556
  -1  -3  14    25170.41    18767.77    673.49 o   0.46980
   0  -3  14     3593.17     1999.36    348.67 o   0.46308
   1  -3  14     1477.82     1613.99    411.98 o   0.46580
   2  -3  14       51.56      147.73    412.90 o   0.47779
   3  -3  14      148.64      401.89    445.02 o   0.49839
   4  -3  14      373.03      530.35    468.87 o   0.52659
   5  -3  14     1083.58     2651.75    805.62 o   0.56124
  -5  -2  14     4282.65     5119.07    623.94 o   0.56515
  -4  -2  14     1324.85      923.07    583.57 o   0.52886
  -3  -2  14    16923.58    14785.56    596.41 o   0.49878
  -2  -2  14    21508.42    19868.84    689.09 o   0.47610
  -1  -2  14       43.94      216.54    276.19 o   0.46189
   0  -2  14      310.55      494.56    309.22 o   0.45696
   1  -2  14    31459.25    31393.39   1088.23 o   0.46159
   2  -2  14     3420.40     3355.52    347.76 o   0.47552
   3  -2  14      154.56      627.61    339.50 o   0.49796
   4  -2  14       66.31        0.00    515.67 o   0.52783
   5  -2  14     8410.92     7181.74    720.28 o   0.56394
  -5  -1  14     1295.64     2013.13    528.51 o   0.55802
  -4  -1  14     1365.15     1139.61    434.92 o   0.52290
  -3  -1  14    43666.48    42473.85   1220.35 o   0.49421
  -2  -1  14     9401.13     7880.92    440.43 o   0.47314
  -1  -1  14     1539.79     1130.43    332.16 o   0.46073
   0  -1  14       62.67       32.11    230.31 o   0.45768
   1  -1  14    13387.46    14787.39    578.06 o   0.46419
   2  -1  14      179.39      141.30    322.98 o   0.47985
   3  -1  14       25.10      110.11    472.54 o   0.50382
   4  -1  14       99.61     1755.29    555.12 o   0.53498
   5  -1  14     1232.63     1346.06    891.87 o   0.57216
  -5   0  14      175.75      421.16    468.87 o   0.55649
  -4   0  14     4549.65     3489.48    463.37 o   0.52292
  -3   0  14     1182.85     1018.49    332.16 o   0.49599
  -2   0  14     1440.74     1429.56    278.94 o   0.47682
  -1   0  14     1555.87     1502.96    333.99 o   0.46637
   0   0  14     8521.66     7976.35    462.45 o   0.46523
   1   0  14        5.87       81.66    295.45 o   0.47346
   2   0  14     5608.49     5736.58    659.73 o   0.49060
   3   0  14    18091.84    18668.67   1026.75 o   0.51575
   4   0  14      833.14      597.33    589.07 o   0.54782
   5   0  14      976.16      969.86    588.16 o   0.58566
  -5   1  14        0.09        0.00    480.80 o   0.56060
  -4   1  14      317.31      367.02    353.26 o   0.52894
  -3   1  14     1286.65      435.84    570.72 o   0.50406
  -2   1  14      773.98     1035.01    408.31 o   0.48699
  -1   1  14     3281.71     2454.47    356.01 o   0.47858
   0   1  14    17326.87    19372.44    888.20 o   0.47928
   1   1  14    33665.62    38375.11   1458.92 o   0.48905
   2   1  14     5753.74     4662.12    563.38 o   0.50737
   3   1  14     1487.01      997.39    544.11 o   0.53336
   4   1  14     3060.47     2978.40   1515.81 o   0.56596
  -5   2  14      203.80        4.59    526.68 o   0.57024
  -4   2  14      520.66      255.08    423.00 o   0.54075
  -3   2  14      891.35     1377.26    530.35 o   0.51811
  -2   2  14      354.40      287.20    314.72 o   0.50324
  -1   2  14     3323.76     2783.88    563.38 o   0.49686
   0   2  14     2394.00     1901.18    510.16 o   0.49927
   1   2  14    69097.84    68895.90   2452.64 o   0.51036
   2   2  14    14871.00    17709.82   1398.36 o   0.52958
   3   2  14       47.52      787.27    560.63 o   0.55609
   4   2  14      181.70        0.00    653.30 o   0.58890
  -5   3  14        7.35        0.00    548.70 o   0.58512
  -4   3  14     1015.65      781.76    508.33 o   0.55797
  -3   3  14     1000.38     1471.77    483.55 o   0.53768
  -2   3  14     3261.98     4356.57    628.53 o   0.52502
  -1   3  14        1.09        0.00    618.44 o   0.52057
   0   3  14    21386.49    20941.47   1162.55 o   0.52453
   1   3  14     6627.85     7716.68   1004.73 o   0.53672
   2   3  14      737.06      830.39    905.63 o   0.55659
   3   3  14      321.52      255.08    634.95 o   0.58336
  -4   4  14     2529.74     2367.30    599.17 o   0.58014
  -3   4  14       33.06     1200.17    567.97 o   0.56219
  -2   4  14        1.77     1920.45    653.30 o   0.55168
  -1   4  14     7718.80     7125.77   1232.28 o   0.54902
   0   4  14     8548.89     8022.23   1062.53 o   0.55435
   1   4  14     2281.07     2183.79    954.26 o   0.56742
   2   4  14      164.26      301.88    661.56 o   0.58773
  -3   5  14    95805.59   112023.05   4313.45 o   0.59103
  -2   5  14     9167.49     7479.03    920.31 o   0.58253
  -1   5  14       10.66      625.78    967.11 o   0.58151
   0   5  14        7.14      758.82   1001.98 o   0.58802
  -1  -7  15       93.16      177.09   1224.94 o   0.58302
   0  -7  15     8780.80    11029.99    863.42 o   0.57180
   1  -7  15     1530.26     1585.54    588.16 o   0.56814
   2  -7  15      344.75       78.91    479.88 o   0.57219
   3  -7  15      585.63      756.07    534.94 o   0.58379
  -2  -6  15      141.56      119.28    520.26 o   0.57279
  -1  -6  15     2477.46     2849.02    629.45 o   0.55504
   0  -6  15     5520.74     4836.46    446.85 o   0.54483
   1  -6  15    11620.50    11325.44    599.17 o   0.54259
   2  -6  15     1017.13      798.28    345.00 o   0.54841
   3  -6  15     2223.79     2560.91    475.30 o   0.56205
   4  -6  15    10439.82     9044.39    938.66 o   0.58295
  -3  -5  15      161.19      195.44    506.49 o   0.57262
  -2  -5  15      735.30      701.02    471.63 o   0.54846
  -1  -5  15        4.31        0.00    449.60 o   0.53153
   0  -5  15     1352.98     1384.60    373.45 o   0.52252
   1  -5  15      870.64      898.29    465.20 o   0.52184
   2  -5  15        2.97        0.00    339.50 o   0.52954
   3  -5  15     2091.67     1541.50    398.22 o   0.54524
   4  -5  15     1631.01     1297.43    495.48 o   0.56830
  -4  -4  15       78.23        0.00    595.50 o   0.58251
  -3  -4  15     9090.91    10022.51    765.24 o   0.55243
  -2  -4  15      274.07        0.00    390.88 o   0.52899
  -1  -4  15      147.14      645.04    431.25 o   0.51311
   0  -4  15      195.65      394.55    386.29 o   0.50548
   1  -4  15     5488.73     4204.26    441.35 o   0.50650
   2  -4  15      126.52        0.00    353.26 o   0.51611
   3  -4  15     4976.24     4014.32    624.86 o   0.53383
   4  -4  15      316.09     1064.37    539.53 o   0.55891
   5  -4  15       58.50        0.00    668.90 o   0.59041
  -4  -3  15     5051.19     5040.16    543.20 o   0.56672
  -3  -3  15      424.13      209.20    427.58 o   0.53737
  -2  -3  15      716.85      306.46    395.47 o   0.51493
  -1  -3  15     1255.00      703.77    343.17 o   0.50033
   0  -3  15    71678.65    60651.63   1501.13 o   0.49427
   1  -3  15     1117.15      975.37    385.38 o   0.49706
   2  -3  15      711.12      625.78    355.10 o   0.50855
   3  -3  15      140.96       92.67    583.57 o   0.52817
   4  -3  15     7432.12     9605.02   1335.97 o   0.55508
   5  -3  15      904.49       81.66    642.29 o   0.58825
  -5  -2  15      603.81      729.46    566.13 o   0.59058
  -4  -2  15     8356.15     8185.55    637.70 o   0.55617
  -3  -2  15     2562.65     1520.40    456.94 o   0.52787
  -2  -2  15        7.98        0.00    372.53 o   0.50673
  -1  -2  15     4767.18     4062.04    508.33 o   0.49364
   0  -2  15     5937.13     5241.10    439.51 o   0.48927
   1  -2  15      631.15      812.04    361.52 o   0.49385
   2  -2  15     4554.13     4941.98    523.01 o   0.50713
   3  -2  15      183.24      570.72    694.59 o   0.52845
   4  -2  15      673.30     1192.83    619.35 o   0.55690
   5  -2  15     6366.19     3435.34    783.60 o   0.59144
  -5  -1  15      882.27      123.87    538.61 o   0.58438
  -4  -1  15     2832.12     3200.45    531.27 o   0.55115
  -3  -1  15      512.89      350.51    498.23 o   0.52425
  -2  -1  15    43956.38    36046.34   1270.82 o   0.50467
  -1  -1  15      781.86      272.52    389.96 o   0.49329
   0  -1  15      108.09       60.56    336.74 o   0.49069
   1  -1  15     2721.39     3256.42    667.07 o   0.49700
   2  -1  15      160.47        0.00    545.03 o   0.51189
   3  -1  15       91.18      547.78    716.61 o   0.53465
   4  -1  15      241.32      196.36    644.13 o   0.56432
  -5   0  15    12956.93    12237.50   1307.52 o   0.58354
  -4   0  15    15156.34    16103.18    970.78 o   0.55184
  -3   0  15     1703.92     1452.50    500.07 o   0.52661
  -2   0  15      333.28      685.42    352.34 o   0.50883
  -1   0  15    14621.55    14669.03    774.42 o   0.49929
   0   0  15      467.79        0.00    538.61 o   0.49846
   1   0  15      308.96      684.50    457.86 o   0.50639
   2   0  15      158.15      180.76    827.64 o   0.52267
   3   0  15    30627.59    32063.21   1576.37 o   0.54657
   4   0  15    10553.80     9754.58    900.13 o   0.57713
  -5   1  15    13188.93    11551.16    934.08 o   0.58808
  -4   1  15      355.64      831.31    456.03 o   0.55819
  -3   1  15     2915.75     1911.28    484.47 o   0.53489
  -2   1  15     1042.65      834.06    476.21 o   0.51906
  -1   1  15     1765.03     1932.38    493.65 o   0.51141
   0   1  15     3356.89     3817.97    518.42 o   0.51230
   1   1  15     3078.27     3930.83    551.45 o   0.52168
   2   1  15     2173.85     1867.23    835.90 o   0.53911
   3   1  15     6426.73     5911.84    988.21 o   0.56385
  -4   2  15      194.70      766.16    449.60 o   0.57002
  -3   2  15      286.90      230.31    472.54 o   0.54881
  -2   2  15       38.57      201.86    601.00 o   0.53502
  -1   2  15      292.16      431.25    391.80 o   0.52924
   0   2  15      107.38     1165.30    527.60 o   0.53173
   1   2  15     3325.69     2634.31    798.28 o   0.54238
   2   2  15    10425.62    11177.71   1190.08 o   0.56071
   3   2  15     1002.44      715.70    610.18 o   0.58602
  -4   3  15     1028.98     1758.96    563.38 o   0.58700
  -3   3  15     1897.44     1736.02    530.35 o   0.56796
  -2   3  15     2116.62     2149.84    548.70 o   0.55621
  -1   3  15    17772.03    17575.86   1349.73 o   0.55222
   0   3  15      364.78      566.13    578.06 o   0.55617
   1   3  15       80.78        0.00    870.76 o   0.56789
   2   3  15     1806.47     2230.59    957.01 o   0.58690
  -3   4  15      800.34      501.91    442.26 o   0.59183
  -2   4  15     2056.94     2090.20    647.80 o   0.58205
  -1   4  15    18164.75    19127.46   1663.54 o   0.57974
   0   4  15      157.46        0.00   1637.84 o   0.58499
   1  -7  16      470.69      367.94    613.85 o   0.59346
  -1  -6  16     2553.56     3660.15    602.84 o   0.58115
   0  -6  16     1767.51     1511.22    843.24 o   0.57161
   1  -6  16     2019.90     1290.09    703.77 o   0.56968
   2  -6  16     2709.59     2648.08    509.25 o   0.57544
   3  -6  16      277.11      423.00    522.09 o   0.58865
  -2  -5  16     8854.70     9223.31   1131.35 o   0.57529
  -1  -5  16       52.19        0.00    492.73 o   0.55938
   0  -5  16      536.42      142.22    855.17 o   0.55104
   1  -5  16       18.02       90.84    563.38 o   0.55062
   2  -5  16     6572.58     4975.01    520.26 o   0.55813
   3  -5  16      219.46      119.28    493.65 o   0.57326
  -3  -4  16     7880.84     8381.91    727.63 o   0.57949
  -2  -4  16     1070.59     1205.67    674.41 o   0.55740
  -1  -4  16     3170.64     2865.54    505.58 o   0.54257
   0  -4  16      123.28      826.72    819.38 o   0.53559
   1  -4  16     2547.56     2645.32    620.27 o   0.53677
   2  -4  16    10156.06     8386.50    767.08 o   0.54606
   3  -4  16     4848.70     5021.81    742.31 o   0.56306
   4  -4  16     3687.08     5003.45   1010.23 o   0.58709
  -4  -3  16     3848.40     4767.64    730.38 o   0.59353
  -3  -3  16     1824.43     2083.78    563.38 o   0.56579
  -2  -3  16     3393.19     3921.65    563.38 o   0.54474
  -1  -3  16     3485.71     3696.85    829.47 o   0.53118
   0  -3  16    19395.04    14573.60   1025.83 o   0.52571
   1  -3  16     4141.31     4170.31    676.24 o   0.52855
   2  -3  16        5.38      343.17    713.86 o   0.53959
   3  -3  16     3695.26     4347.40    907.47 o   0.55834
   4  -3  16      683.91        0.00    847.83 o   0.58406
  -4  -2  16       79.99      339.50    578.98 o   0.58409
  -3  -2  16      429.91      455.11    441.35 o   0.55743
  -2  -2  16        1.36      172.50    466.12 o   0.53766
  -1  -2  16      181.38        0.00    452.36 o   0.52558
   0  -2  16     6781.72     5362.22    516.59 o   0.52171
   1  -2  16        1.47        0.00    440.43 o   0.52622
   2  -2  16     3909.73     2035.15    627.61 o   0.53892
   3  -2  16        6.57      549.62    888.20 o   0.55925
   4  -2  16      789.08      381.70    636.79 o   0.58641
  -4  -1  16      556.03      277.10    565.22 o   0.57994
  -3  -1  16        4.47        0.00    488.14 o   0.55464
  -2  -1  16     9732.23     6636.71    630.36 o   0.53640
  -1  -1  16      252.12        0.00    454.19 o   0.52594
   0  -1  16      552.16      942.33    378.03 o   0.52372
   1  -1  16     1016.21     1373.59    572.56 o   0.52986
   2  -1  16    10150.56    11091.46   2787.55 o   0.54408
   3  -1  16      210.95        0.00    778.09 o   0.56575
   4  -1  16      449.13     1755.29    862.51 o   0.59407
  -4   0  16     2514.42     1012.07    927.65 o   0.58121
  -3   0  16     2045.86      696.43    480.80 o   0.55753
  -2   0  16      256.33      397.30    468.87 o   0.54099
  -1   0  16     2565.47     2177.37    723.95 o   0.53225
   0   0  16      212.97      452.36    545.03 o   0.53169
   1   0  16        6.32       11.93    572.56 o   0.53935
   2   0  16      112.20        0.00    719.37 o   0.55488
   3   0  16     1490.61      322.06    845.99 o   0.57766
  -4   1  16    38127.39    34967.29   1741.53 o   0.58786
  -3   1  16     1807.03     1931.46    554.21 o   0.56599
  -2   1  16     1710.70     1612.15    522.09 o   0.55128
  -1   1  16     3283.64     4598.81    699.18 o   0.54430
   0   1  16     7062.75     7123.94   1203.84 o   0.54535
   1   1  16       76.08        0.00    445.02 o   0.55439
   2   1  16       91.27      946.00    654.22 o   0.57103
  -3   2  16     2283.58     1829.61    541.36 o   0.57979
  -2   2  16        0.75       33.95    507.41 o   0.56696
  -1   2  16     2810.06     2223.25    556.04 o   0.56173
   0   2  16      272.47      445.02    646.88 o   0.56428
   1   2  16    15003.75    14001.96   1391.02 o   0.57453
   2   2  16     1024.91      693.68    862.51 o   0.59208
  -2   3  16      545.52      478.05    586.32 o   0.58761
  -1   3  16     5745.87     4417.13    703.77 o   0.58405
   0   3  16     1469.07     1026.75    902.88 o   0.58799
  -1  -5  17       59.79        0.00    630.36 o   0.58779
   0  -5  17     1278.84     1532.32    659.73 o   0.58006
   1  -5  17      357.66        0.00    534.94 o   0.57987
   2  -5  17     8264.05     7093.66    693.68 o   0.58720
  -2  -4  17     5209.80     5724.66    780.84 o   0.58632
  -1  -4  17     6759.58     7421.22    763.41 o   0.57245
   0  -4  17       21.44       76.16    566.13 o   0.56605
   1  -4  17     1468.84     1658.95    577.15 o   0.56737
   2  -4  17      145.55      624.86    445.93 o   0.57638
   3  -4  17     4070.99     4916.29   1009.32 o   0.59271
  -2  -3  17     1693.09     2548.98    601.00 o   0.57492
  -1  -3  17      697.49     1561.69    601.00 o   0.56231
   0  -3  17      470.84     1220.35    597.33 o   0.55735
   1  -3  17       28.74      548.70    601.00 o   0.56025
   2  -3  17      136.09      456.94    442.26 o   0.57089
   3  -3  17     1908.07     1497.46    923.07 o   0.58884
  -3  -2  17        0.09      858.84    509.25 o   0.58737
  -2  -2  17     1850.07     1646.10    457.86 o   0.56886
  -1  -2  17     2613.40     2180.12    578.06 o   0.55767
   0  -2  17     1858.61     2215.91    573.47 o   0.55423
   1  -2  17      823.68      184.43    581.73 o   0.55870
   2  -2  17      625.05     1678.22    668.90 o   0.57089
   3  -2  17        0.42        0.00    854.25 o   0.59031
  -3  -1  17      358.73       44.96    482.64 o   0.58535
  -2  -1  17    16977.61    13533.09    839.57 o   0.56830
  -1  -1  17     6872.47     6022.86    778.09 o   0.55865
   0  -1  17      152.29        0.00    578.06 o   0.55678
   1  -1  17     5481.67     7047.78    726.71 o   0.56277
   2  -1  17     9222.08     9107.70   1150.62 o   0.57638
  -3   0  17     2434.35     2788.46    596.41 o   0.58870
  -2   0  17     4673.59     4819.02    663.40 o   0.57326
  -1   0  17     1580.26     1066.20    661.56 o   0.56523
   0   0  17     1901.15     2092.04    669.82 o   0.56492
   1   0  17      578.32      974.45    673.49 o   0.57235
   2   0  17      831.10      434.92    662.48 o   0.58721
  -2   1  17       21.54        0.00    623.02 o   0.58361
  -1   1  17     4766.20     4971.34   1442.40 o   0.57722
   0   1  17       83.66      473.46    665.23 o   0.57842
   1   1  17     1258.09     2468.24    712.94 o   0.58715
  -1   2  17     1376.75      898.29    814.79 o   0.59429
  -1  -3  18     4517.43     5612.71   1429.56 o   0.59366
   0  -3  18     3371.01     3693.18    757.90 o   0.58917
   1  -3  18        2.53      459.70    614.77 o   0.59212
  -1  -2  18     4858.46     3868.43    692.76 o   0.58988
   0  -2  18        0.39      626.69    634.03 o   0.58684
   1  -2  18     8558.79    10316.13   1004.73 o   0.59126
  -1  -1  18     1126.42      834.06    690.01 o   0.59142
   0  -1  18      360.73     1086.39    722.12 o   0.58986
 
